# Supplementary material for: A Novel Reference for Bt-Resistance Mechanism in Plutella xylostella Based on Analysis of the Midgut Transcriptomes
Source: Insects. 2021 Dec 7;12(12):1091. doi: 10.3390/insects12121091 (PMC8708430; doi:10.3390/insects12121091)
Supplement: Supplementary file 1 [file insects-12-01091-s001.zip]

Archive with 7 entries (7 files):
- Figure S1.pdf
- Figure S2.pdf
- Figure S3.pdf
- Figure S4.pdf
- Table S1.xlsx
- Table S2.xlsx
- Table S3.pdf
