# Supplementary material for: A Novel Reference for Bt-Resistance Mechanism in Plutella xylostella Based on Analysis of the Midgut Transcriptomes
Source: Insects. 2021 Dec 7;12(12):1091. doi: 10.3390/insects12121091 (PMC8708430; doi:10.3390/insects12121091)
Supplement: Supplementary file 1 [file insects-12-01091-s001.zip › Table S1.xlsx]

## Sheet: Novel gene and isoform
Gene ID	DBMA1 FPKM	DBMA2 FPKM	DBMA3 FPKM	DBMB1 FPKM	DBMB2 FPKM	DBMB3 FPKM	DBMC1 FPKM	DBMC2 FPKM	DBMC3 FPKM	DBMD1 FPKM	DBMD2 FPKM	DBMD3 FPKM	Other Gene ID	Transcripts	Gene Type	Transcripts Number	Start	End	Chr	Strand +/-	Length	Max Length of Transcript	log2(DBMB/DBMA)	Qvalue(DBMA-vs-DBMB)	Pvalue(DBMA-vs-DBMB)	log2(DBMC/DBMA)	Qvalue(DBMA-vs-DBMC)	Pvalue(DBMA-vs-DBMC)	log2(DBMD/DBMB)	Qvalue(DBMB-vs-DBMD)	Pvalue(DBMB-vs-DBMD)	log2(DBMD/DBMC)	Qvalue(DBMC-vs-DBMD)	Pvalue(DBMC-vs-DBMD)	TFs	Kegg Orthology	Nr	GO	UniProt_annotations	InterPro_anotations
BGI_novel_G000001	0.91	0	0.3	0.39	0.06	0.49	1.39	0.78	0	1.49	1.15	0.9	BGI_novel_G000001	BGI_novel_T000003	Novel_gene	1	122182	124199	scaffold_1	+	2018	2018	-0.366755	0.177262	0.249669	0.868528	0.000622272	0.000707482	1.91909	3.34752e-15	2.05561e-15	0.683808	0.00155834	0.000441972	zf-GATA	K05628//arginine-glutamic acid dipeptide repeats protein+ko04391//Hippo signaling pathway - fly			-	-
BGI_novel_G000002	2.69	0.63	0.63	1.18	1.04	0.54	7.56	16.3	13.85	4.8	12.97	6.92	BGI_novel_G000002	BGI_novel_T000019	Novel_gene	1	458584	465934	scaffold_1	+	7351	549	-0.5046	0.129285	0.168396	3.24168	4.4783e-64	1.05267e-64	3.17408	3.58984e-43	1.16298e-43	-0.572195	8.38809e-06	1.62903e-06		K13443//Niemann-Pick C2 protein+ko04142//Lysosome+ko04979//Cholesterol metabolism			-	-
BGI_novel_G000003	5.87	7.28	5.32	5.47	6	6.82	6.2	5.64	4.65	5.62	5.59	6.07	BGI_novel_G000003	BGI_novel_T000032	Novel_gene	1	608711	614796	scaffold_1	+	6086	2001	-0.0139652	0.432025	0.855635	-0.164172	0.0241274	0.0366268	-0.0818161	0.136769	0.291122	0.0683903	0.384218	0.388557		K02321//DNA polymerase alpha subunit B+ko03030//DNA replication+ko00230//Purine metabolism+ko00240//Pyrimidine metabolism+ko01100//Metabolic pathways			-	-
BGI_novel_G000004	16.37	18.76	14.38	14.8	17.08	16.26	22.72	20.72	23.01	14.79	14.68	18.14	BGI_novel_G000004	BGI_novel_T000033	Novel_gene	1	618729	621463	scaffold_1	-	2735	1166	-0.0404409	0.306213	0.518437	0.418284	6.61265e-13	4.08086e-13	-0.0156369	0.310501	0.803356	-0.474361	2.45414e-15	2.35677e-16		K15631//molybdenum cofactor sulfurtransferase [EC:2.8.1.9]+ko00790//Folate biosynthesis			-	-
BGI_novel_G000005	15.85	13	11.22	13.55	16.3	14.87	14.06	13.13	15.34	14.04	13.32	12.43	BGI_novel_G000005	BGI_novel_T000044	Novel_gene	1	686455	687821	scaffold_1	+	1367	746	0.160445	0.0561271	0.0616465	0.0768965	0.186193	0.375951	-0.16956	0.027251	0.0470675	-0.0860117	0.337719	0.319419		K02867//large subunit ribosomal protein L11+ko03010//Ribosome		GO:0009058//biosynthetic process;GO:0043043//peptide biosynthetic process;GO:0044260//cellular macromolecule metabolic process;GO:0009059//macromolecule biosynthetic process;GO:0019538//protein metabolic process;GO:0006412//translation;GO:0043170//macromolecule metabolic process;GO:1901566//organonitrogen compound biosynthetic process;GO:0043603//cellular amide metabolic process;GO:0044238//prima…	-	-
BGI_novel_G000006	2.93	3.7	3.33	3.8	3.52	4.71	6.58	6.47	5.37	6.6	5.66	6.86	BGI_novel_G000006	BGI_novel_T000050	Novel_gene	1	772719	780108	scaffold_1	+	7390	7390	0.270037	2.82646e-07	1.19671e-07	0.886409	4.43176e-83	8.81461e-84	0.667299	1.28069e-53	3.62164e-54	0.0509269	0.234124	0.186891					-	-
BGI_novel_G000008	3.05	3.35	4.34	3.9	4.05	3.69	1.65	1.27	2.07	1.69	1.64	2.03	BGI_novel_G000008	BGI_novel_T000059	Novel_gene	1	827070	828998	scaffold_1	-	1929	1842	0.115101	0.184098	0.262613	-1.11125	3.49408e-18	1.78163e-18	-1.11798	6.26738e-20	3.28555e-20	0.108362	0.432247	0.469186					-	-
BGI_novel_G000009	0	0	0	0	0	0	4.9	5.26	0.76	4.89	5.52	3.49	BGI_novel_G000009	BGI_novel_T000063	Novel_gene	1	935673	936352	scaffold_1	.	680	680				8.03287	8.05049e-29	3.12015e-29	8.38619	1.4484e-35	5.31334e-36	0.357734	0.0604834	0.0312215		K14847//ribosome production factor 2;K12562//amphiphysin+ko04144//Endocytosis+ko04666//Fc gamma R-mediated phagocytosis;K01273//membrane dipeptidase [EC:3.4.13.19];K16634//ribonuclease inhibitor;K01176//alpha-amylase [EC:3.2.1.1]+ko00500//Starch and sucrose metabolism+ko04973//Carbohydrate digestion and absorption+ko01100//Metabolic pathways			-	-
BGI_novel_G000010	3.82	3.68	3.15	1.97	3.22	2.69	4.07	2.03	2.89	1.91	1.89	2.43	BGI_novel_G000010	BGI_novel_T000064	Novel_gene	1	972900	974768	scaffold_1	.	1869	1869	-0.429441	0.000228725	0.000137099	-0.23992	0.0183888	0.0272445	-0.343387	0.00496088	0.00723807	-0.532908	7.16087e-05	1.56366e-05					-	-
BGI_novel_G000011	3.54	2.56	2.74	1.58	4.44	2.22	2.99	1.63	0.64	0.9	1.2	1.07	BGI_novel_G000011	BGI_novel_T000065	Novel_gene	1	975172	976220	scaffold_1	.	1049	1049	-0.0916455	0.322306	0.562679	-0.738895	2.91479e-05	2.8625e-05	-1.38403	1.30557e-11	9.30331e-12	-0.736777	0.0036212	0.00114095		K02649//phosphoinositide-3-kinase regulatory subunit alpha/beta/delta+ko04360//Axon guidance+ko04024//cAMP signaling pathway+ko04140//Autophagy - animal+ko04630//Jak-STAT signaling pathway+ko04810//Regulation of actin cytoskeleton+ko05222//Small cell lung cancer+ko05223//Non-small cell lung cancer+ko05226//Gastric cancer+ko05225//Hepatocellular carcinoma+ko04510//Focal adhesion+ko04933//AGE-RAGE …			-	-
BGI_novel_G000012	5.24	3.43	3.26	7.96	9.64	8.26	5.71	5.12	1.78	3.3	6.55	9.27	BGI_novel_G000012	BGI_novel_T000072	Novel_gene	1	1221354	1248910	scaffold_1	+	27557	2892	1.11912	1.49952e-65	1.32261e-66	0.0883818	0.13384	0.253388	-0.428229	1.07152e-13	6.98824e-14	0.602509	1.11787e-17	9.77711e-19		K19513//protein CLEC16A			-	-
BGI_novel_G000013	2.72	1.45	0.93	3.01	1.19	1.06	0.5	0	0.07	0.48	0	0	BGI_novel_G000013	BGI_novel_T000073	Novel_gene	1	1236969	1248910	scaffold_1	+	11942	506	0.0475406	0.440076	0.876952	-3.13053	5.00537e-09	3.73823e-09	-3.49479	3.72291e-10	2.84546e-10	-0.316721	0.562048	0.741033		K19513//protein CLEC16A			-	-
BGI_novel_G000014	6.99	6.47	3.03	10.67	12.15	14.51	4.91	5.65	9.16	9.54	6.14	9.11	BGI_novel_G000014	BGI_novel_T000076	Novel_gene	1	1438564	1441548	scaffold_1	+	2985	2837	1.1797	3.2381e-100	2.03884e-101	0.250334	0.00010354	0.000107364	-0.595814	6.30461e-33	2.42329e-33	0.333556	5.8046e-08	8.90984e-09		K00665//fatty acid synthase, animal type [EC:2.3.1.85]+ko04910//Insulin signaling pathway+ko00061//Fatty acid biosynthesis+ko04152//AMPK signaling pathway+ko01100//Metabolic pathways+ko01212//Fatty acid metabolism;K15003//cytochrome P450 family 9 [EC:1.14.-.-];K10268//F-box and leucine-rich repeat protein 2/20;K00106//xanthine dehydrogenase/oxidase [EC:1.17.1.4 1.17.3.2]+ko04146//Peroxisome+ko009…			-	-
BGI_novel_G000015	7.58	8.42	2.21	13.4	22.33	40.85	0.14	0	0	0	0	0	BGI_novel_G000015	BGI_novel_T000078	Novel_gene	1	1603653	1619518	scaffold_1	-	15866	390	2.06307	1.59333e-52	1.65459e-53	-6.9926	2.9113e-27	1.16588e-27	-9.9312	1.30692e-80	2.86638e-81					K14999//cytochrome P450 family 6 [EC:1.14.-.-]		GO:1901363//heterocyclic compound binding;GO:0016491//oxidoreductase activity;GO:0046906//tetrapyrrole binding;GO:0003824//catalytic activity;GO:0097159//organic cyclic compound binding;GO:0016705//oxidoreductase activity, acting on paired donors, with incorporation or reduction of molecular oxygen;GO:0046872//metal ion binding;GO:0020037//heme binding;GO:0046914//transition metal ion binding;GO:…	-	-
BGI_novel_G000016	2.53	1.61	1.9	3.62	3.24	4.4	0.44	0.47	0.46	0.2	0.15	0.49	BGI_novel_G000016	BGI_novel_T000079	Novel_gene	1	1623918	1628850	scaffold_1	+	4933	1067	0.898149	5.01361e-08	1.98716e-08	-2.14825	3.54364e-15	1.98575e-15	-3.74459	1.92033e-46	5.94344e-47	-0.698183	0.163943	0.112474		K06823//collagen, type XVIII, alpha+ko04974//Protein digestion and absorption			-	-
BGI_novel_G000017	18.01	16.53	13.75	19.45	24.39	23.47	17.02	16.77	17.8	16.69	18.75	18.08	BGI_novel_G000017	BGI_novel_T000092	Novel_gene	1	162917	164905	scaffold_10	-	1989	1277	0.480735	1.37427e-17	3.09085e-18	0.089797	0.0737277	0.127387	-0.329576	8.68063e-10	6.77206e-10	0.0613618	0.311176	0.281555		K17419//large subunit ribosomal protein L38			-	-
BGI_novel_G000018	1.04	2.06	0.7	1.84	2.59	1.54	1.17	1.59	1.59	1.84	1.45	1.22	BGI_novel_G000018	BGI_novel_T000119	Novel_gene	1	681502	684337	scaffold_10	-	2836	903	0.65346	0.00572002	0.00450156	0.178758	0.224529	0.472872	-0.410095	0.034565	0.0611293	0.0646069	0.580403	0.785244		K13024//inositol-hexakisphosphate/diphosphoinositol-pentakisphosphate 1-kinase [EC:2.7.4.24]+ko04070//Phosphatidylinositol signaling system			-	-
BGI_novel_G000019	2.18	1.64	1.39	2.88	1.71	1.99	2.25	1.61	2.47	1.74	1.38	1.87	BGI_novel_G000019	BGI_novel_T000120	Novel_gene	1	681502	684337	scaffold_10	-	2836	1458	0.332791	0.037589	0.0384462	0.278572	0.0515887	0.0851391	-0.397113	0.00905044	0.0138978	-0.342894	0.066032	0.0348381		K13024//inositol-hexakisphosphate/diphosphoinositol-pentakisphosphate 1-kinase [EC:2.7.4.24]+ko04070//Phosphatidylinositol signaling system			-	-
BGI_novel_G000020	4.29	2.02	0	3.01	5.06	3.26	0	0	0	0	0	0	BGI_novel_G000020	BGI_novel_T000121	Novel_gene	1	699427	706783	scaffold_10	-	7357	634	0.858369	8.18286e-05	4.59185e-05	-7.13755	3.53436e-17	1.84885e-17	-8.02345	3.55458e-28	1.51142e-28					K13024//inositol-hexakisphosphate/diphosphoinositol-pentakisphosphate 1-kinase [EC:2.7.4.24]+ko04070//Phosphatidylinositol signaling system			-	-
BGI_novel_G000021	4.02	0.88	0	2.68	4.66	2.02	0	0	0	0	0	0	BGI_novel_G000021	BGI_novel_T000122	Novel_gene	1	707975	712631	scaffold_10	-	4657	771	0.954839	1.17913e-05	5.94561e-06	-7.086	1.1178e-16	5.93867e-17	-8.06837	6.73954e-29	2.82439e-29					K13024//inositol-hexakisphosphate/diphosphoinositol-pentakisphosphate 1-kinase [EC:2.7.4.24]+ko04070//Phosphatidylinositol signaling system			-	-
BGI_novel_G000022	3.1	1.71	2.2	3.06	3.69	4.92	1.5	1.44	1.56	2.13	1.89	1.49	BGI_novel_G000022	BGI_novel_T000127	Novel_gene	1	785557	787806	scaffold_10	.	2250	2250	0.736847	2.95944e-12	8.61278e-13	-0.640762	1.03488e-06	9.00466e-07	-1.08564	3.60695e-23	1.72885e-23	0.291972	0.0645851	0.0338614		K02349//DNA polymerase theta [EC:2.7.7.7]			-	-
BGI_novel_G000023	8.54	5.63	4.82	7.4	8.75	9.03	1.33	2.26	1.22	2.56	2.32	1.64	BGI_novel_G000023	BGI_novel_T000128	Novel_gene	1	791101	792369	scaffold_10	.	1269	1269	0.408854	9.78502e-06	4.89024e-06	-1.98692	2.16461e-48	6.05809e-49	-1.95094	8.33107e-63	2.13479e-63	0.444841	0.0259272	0.0111614		K04352//Ras GTPase-activating protein 1+ko04360//Axon guidance+ko04013//MAPK signaling pathway - fly+ko04010//MAPK signaling pathway+ko04014//Ras signaling pathway;K14832//ribosome biogenesis protein MAK21;K09533//DnaJ homolog subfamily C member 13;K05763//moesin+ko04810//Regulation of actin cytoskeleton+ko04530//Tight junction+ko05205//Proteoglycans in cancer+ko04670//Leukocyte transendothelial …		GO:0003964//RNA-directed DNA polymerase activity;GO:0016740//transferase activity;GO:0016779//nucleotidyltransferase activity;GO:0034061//DNA polymerase activity;GO:0140097//catalytic activity, acting on DNA;GO:0003824//catalytic activity;GO:0016772//transferase activity, transferring phosphorus-containing groups;	-	-
BGI_novel_G000024	8.11	7.88	5.71	7.45	10.07	10.54	10.2	8.58	4.02	12.75	6.89	8.14	BGI_novel_G000024	BGI_novel_T000135	Novel_gene	1	913041	929069	scaffold_10	-	16029	2186	0.373109	9.92729e-09	3.68512e-09	0.0769543	0.130756	0.24648	-0.0263149	0.265343	0.656451	0.269839	6.39607e-05	1.38918e-05		K04371//mitogen-activated protein kinase 1/3 [EC:2.7.11.24]+ko04360//Axon guidance+ko04024//cAMP signaling pathway+ko04022//cGMP-PKG signaling pathway+ko04140//Autophagy - animal+ko04730//Long-term depression+ko05132//Salmonella infection+ko05133//Pertussis+ko05131//Shigellosis+ko04350//TGF-beta signaling pathway+ko04810//Regulation of actin cytoskeleton+ko05223//Non-small cell lung cancer+ko0522…		GO:0005623//cell;GO:0005622//intracellular;GO:0044464//cell part;GO:0035639//purine ribonucleoside triphosphate binding;GO:0043168//anion binding;GO:0097159//organic cyclic compound binding;GO:0036094//small molecule binding;GO:0032553//ribonucleotide binding;GO:0003824//catalytic activity;GO:0032555//purine ribonucleotide binding;GO:0016772//transferase activity, transferring phosphorus-containi…	-	-
BGI_novel_G000025	0.83	1.82	1.27	0.96	1.5	3.15	0	0.02	0.01	0.03	0.04	0	BGI_novel_G000025	BGI_novel_T000136	Novel_gene	1	1039882	1044050	scaffold_10	-	4169	4169	0.512742	1.82705e-06	8.42881e-07	-6.75853	1.76735e-75	3.72917e-76	-6.38807	1.21873e-109	2.19394e-110	0.883199	0.37773	0.379961		K06065//nuclear receptor co-repressor 2+ko04330//Notch signaling pathway+ko05169//Epstein-Barr virus infection;K16506//protocadherin Fat 1/2/3			-	-
BGI_novel_G000026	1.76	1.68	1.55	1.44	1.81	2.58	3.09	4.88	2.55	3.69	2.83	2.89	BGI_novel_G000026	BGI_novel_T000147	Novel_gene	1	1457130	1457997	scaffold_10	.	868	868	0.224085	0.209341	0.310977	1.06429	3.02717e-08	2.37077e-08	0.688471	0.00020226	0.000240969	-0.151733	0.356886	0.347871					-	-
BGI_novel_G000027	10.54	10.58	6.1	6.35	11.69	12.78	13.58	15.38	4.92	9.53	13.43	13.89	BGI_novel_G000027	BGI_novel_T000148	Novel_gene	1	1525572	1526111	scaffold_10	.	540	540	0.179498	0.11825	0.150387	0.304419	0.0089936	0.0124297	0.264377	0.0133385	0.0212451	0.139456	0.256835	0.213025					-	-
BGI_novel_G000028	4.3	4.85	9.38	7.61	9.57	7.61	2.67	2.24	1.38	1.03	1.61	3.2	BGI_novel_G000028	BGI_novel_T000151	Novel_gene	1	1625330	1625699	scaffold_10	.	370	370	0.416994	0.0232782	0.0220671	-1.58257	9.98707e-10	7.19498e-10	-2.0817	1.14564e-17	6.45025e-18	-0.0821334	0.589574	0.809308					-	-
BGI_novel_G000029	5.93	4.1	3.11	3.67	7.99	3.57	3.79	4.44	1.68	2.98	4.18	2.59	BGI_novel_G000029	BGI_novel_T000162	Novel_gene	1	1924455	1952942	scaffold_10	-	28488	220	0.232014	0.283414	0.46635	-0.448381	0.113606	0.209543	-0.646464	0.0325306	0.0571439	0.0339308	0.637926	0.929088					-	-
BGI_novel_G000030	9.5	13.32	11.17	17.33	15.63	17.85	13.42	10.76	15.13	12.03	11.8	9.44	BGI_novel_G000030	BGI_novel_T000163	Novel_gene	1	1974627	1975449	scaffold_10	.	823	823	0.576495	7.15183e-12	2.13591e-12	0.19989	0.0152056	0.022098	-0.607883	1.78823e-13	1.17812e-13	-0.231278	0.0195077	0.00800079					-	-
BGI_novel_G000031	1.6	3.36	2.44	2.52	2.67	5.42	0.02	0	0	0.12	0.07	0.04	BGI_novel_G000031	BGI_novel_T000164	Novel_gene	1	2005911	2008179	scaffold_10	.	2269	2269	0.514502	1.50181e-06	6.87977e-07	-8.3558	4.57888e-67	1.04967e-67	-5.54593	1.05805e-111	1.88128e-112	3.32438	0.00976818	0.00358386		K22125//myoferlin;K06065//nuclear receptor co-repressor 2+ko04330//Notch signaling pathway+ko05169//Epstein-Barr virus infection;K11652//actin-like protein 6B+ko05225//Hepatocellular carcinoma+ko04714//Thermogenesis;K14805//ATP-dependent RNA helicase DDX24/MAK5 [EC:3.6.4.13]			-	-
BGI_novel_G000032	0.49	1.95	1.56	1	1.68	3.17	0.09	0	0	0	0	0	BGI_novel_G000032	BGI_novel_T000165	Novel_gene	1	2008314	2008933	scaffold_10	.	620	620	0.537731	0.0522456	0.0565456	-5.45567	1.00369e-11	6.52708e-12	-7.02093	5.97652e-16	3.58356e-16					K16506//protocadherin Fat 1/2/3;K13210//far upstream element-binding protein;K00901//diacylglycerol kinase (ATP) [EC:2.7.1.107]+ko04070//Phosphatidylinositol signaling system+ko04072//Phospholipase D signaling pathway+ko00564//Glycerophospholipid metabolism+ko00561//Glycerolipid metabolism+ko05231//Choline metabolism in cancer+ko01100//Metabolic pathways;K20367//endoplasmic reticulum-Golgi interm…			-	-
BGI_novel_G000033	1.81	0.44	1.49	1.12	2.59	0.94	2.46	0.23	0	1.45	1.66	1.12	BGI_novel_G000033	BGI_novel_T000172	Novel_gene	1	368662	370446	scaffold_100	+	1785	302	0.330284	0.29038	0.482509	-0.485515	0.183242	0.368726	-0.142802	0.294785	0.752111	0.672997	0.241251	0.194954					-	-
BGI_novel_G000034	3.41	3.15	3.59	3.04	3.59	5.52	4.2	4.34	1.48	4.33	3.43	3.51	BGI_novel_G000034	BGI_novel_T000173	Novel_gene	1	375384	389864	scaffold_100	+	14481	962	0.254331	0.0711484	0.0811131	-0.0205323	0.368697	0.892882	-0.106968	0.195821	0.448539	0.167896	0.29085	0.255345					-	-
BGI_novel_G000035	5.09	15.78	6.48	4.65	8.51	18.8	0	0	0	0	0	0	BGI_novel_G000035	BGI_novel_T000174	Novel_gene	1	378175	384190	scaffold_100	.	6016	6016	0.221952	3.51629e-10	1.16061e-10	-12.6805	0	0	-12.93	0	0					K10848//DNA excision repair protein ERCC-4 [EC:3.1.-.-]+ko03420//Nucleotide excision repair+ko03460//Fanconi anemia pathway;K08115//chondroitin sulfate proteoglycan 4;K22792//			-	-
BGI_novel_G000036	2.71	3.17	2.76	3.11	2.8	2.85	3.51	2.46	1.76	3.27	2.62	3.6	BGI_novel_G000036	BGI_novel_T000175	Novel_gene	1	390142	398769	scaffold_100	+	8628	563	0.016386	0.461116	0.941201	-0.17301	0.215584	0.449738	0.112695	0.247567	0.601395	0.302091	0.222877	0.174137					-	-
BGI_novel_G000037	8.55	8.22	7.18	12.59	12.13	13.61	10.59	8.62	7.69	9.27	10.32	10.05	BGI_novel_G000037	BGI_novel_T000180	Novel_gene	1	430480	435394	scaffold_100	-	4915	1005	0.677603	1.44218e-14	3.72131e-15	0.164734	0.0485007	0.0793692	-0.367289	5.81021e-06	5.90997e-06	0.145581	0.149817	0.0994706		K17496//mitochondrial import inner membrane translocase subunit TIM50			-	-
BGI_novel_G000038	1.12	2.3	0.57	0.51	1.27	2.16	0	0	0	0.06	0	0.03	BGI_novel_G000038	BGI_novel_T000184	Novel_gene	1	490197	491169	scaffold_100	+	973	973	-0.0216479	0.457106	0.928832	-7.17227	1.5961e-17	8.26647e-18	-5.47328	3.08367e-18	1.70942e-18								-	-
BGI_novel_G000039	0.76	0.75	0.53	0.63	1.71	1.34	0.64	0.64	0	1.32	1.03	0.49	BGI_novel_G000039	BGI_novel_T000185	Novel_gene	1	597612	598363	scaffold_100	+	752	477	0.858317	0.0464187	0.049265	-0.680028	0.123955	0.231385	-0.382075	0.154627	0.338448	1.15627	0.0523468	0.0260546		K08874//transformation/transcription domain-associated protein+ko05166//HTLV-I infection			-	-
BGI_novel_G000040	4.93	7.27	5.43	7.17	3.42	6.21	4.78	6.08	5.93	4.86	3.83	4	BGI_novel_G000040	BGI_novel_T000194	Novel_gene	1	720381	728185	scaffold_100	-	7805	827	-0.0787071	0.313907	0.536415	-0.0836541	0.239198	0.510245	-0.399826	0.00258705	0.00360336	-0.394879	0.0106784	0.00396743		K05120//tyrosine kinase receptor 1 [EC:2.7.10.1];K05121//endothelial-specific receptor tyrosine kinase [EC:2.7.10.1]+ko05323//Rheumatoid arthritis+ko04151//PI3K-Akt signaling pathway+ko04010//MAPK signaling pathway+ko04014//Ras signaling pathway+ko04015//Rap1 signaling pathway+ko04066//HIF-1 signaling pathway			-	-
BGI_novel_G000041	7.36	6.79	5.76	7.46	8.28	5.01	3.62	5.69	5.17	8.02	3.91	5.27	BGI_novel_G000041	BGI_novel_T000195	Novel_gene	1	720381	741244	scaffold_100	-	20864	1147	0.0641434	0.303578	0.51226	-0.469776	1.21012e-05	1.14332e-05	-0.284492	0.00341364	0.00484411	0.249427	0.0488146	0.0239334		K12378//tyrosine-protein kinase receptor torso [EC:2.7.10.1]+ko04013//MAPK signaling pathway - fly			-	-
BGI_novel_G000042	13.46	16.26	13.12	12.55	11.34	15.14	18.56	30.58	18.89	20.47	24.09	20.84	BGI_novel_G000042	BGI_novel_T000196	Novel_gene	1	736025	738884	scaffold_100	.	2860	2860	-0.136242	0.00205541	0.00145787	0.660263	6.43122e-70	1.43891e-70	0.749136	7.42053e-85	1.57572e-85	-0.0473692	0.205448	0.153635					-	-
BGI_novel_G000043	1	2.22	0.92	3.16	1.02	3.37	0.07	0	0	0	0	0	BGI_novel_G000043	BGI_novel_T000218	Novel_gene	1	36696	37381	scaffold_101	+	686	686	0.851807	0.000895518	0.000593047	-5.88705	2.16481e-13	1.30363e-13	-7.5488	1.52486e-21	7.66689e-22								-	-
BGI_novel_G000044	36.74	41.82	43.2	28.96	42.43	43.48	32.03	37.14	26.43	24.28	30.27	24.73	BGI_novel_G000044	BGI_novel_T000222	Novel_gene	1	395464	408891	scaffold_101	-	13428	1526	-0.0832278	0.0185256	0.016978	-0.354339	5.17408e-22	2.35433e-22	-0.533118	4.60672e-43	1.49633e-43	-0.262007	5.8352e-10	7.63829e-11		K01229//lactase-phlorizin hydrolase [EC:3.2.1.108 3.2.1.62]+ko00052//Galactose metabolism+ko04973//Carbohydrate digestion and absorption+ko01100//Metabolic pathways		GO:0044238//primary metabolic process;GO:0008152//metabolic process;GO:0005975//carbohydrate metabolic process;GO:0071704//organic substance metabolic process;GO:0016798//hydrolase activity, acting on glycosyl bonds;GO:0003824//catalytic activity;GO:0004553//hydrolase activity, hydrolyzing O-glycosyl compounds;GO:0016787//hydrolase activity;	-	-
BGI_novel_G000045	0.6	0.29	0.22	0.83	0.54	0.56	14.4	14.49	14.75	14.85	13.43	15.73	BGI_novel_G000045	BGI_novel_T000245	Novel_gene	1	646450	647703	scaffold_101	.	1254	1254	0.7902	0.02452	0.0233999	5.29204	5.94241e-241	5.95167e-242	4.51954	1.78521e-234	1.87112e-235	0.0177019	0.57748	0.778871		K01866//tyrosyl-tRNA synthetase [EC:6.1.1.1]+ko00970//Aminoacyl-tRNA biosynthesis;K01580//glutamate decarboxylase [EC:4.1.1.15]+ko00410//beta-Alanine metabolism+ko04727//GABAergic synapse+ko04940//Type I diabetes mellitus+ko00250//Alanine, aspartate and glutamate metabolism+ko00430//Taurine and hypotaurine metabolism+ko00650//Butanoate metabolism+ko01100//Metabolic pathways;K09533//DnaJ homolog s…			-	-
BGI_novel_G000046	8.26	5.2	6.94	9.63	10.05	6.28	4.3	3.53	6.38	4.77	3.3	5.54	BGI_novel_G000046	BGI_novel_T000246	Novel_gene	1	18	5079	scaffold_1015	+	5062	3078	0.351335	4.72501e-10	1.56827e-10	-0.52641	2.75064e-16	1.4765e-16	-0.938352	6.14436e-54	1.73023e-54	-0.060607	0.383265	0.387134		K15014//solute carrier family 29 (equilibrative nucleoside transporter), member 1/2/3		GO:0016020//membrane;GO:0031224//intrinsic component of membrane;GO:0016021//integral component of membrane;GO:0044425//membrane part;GO:1901505//carbohydrate derivative transmembrane transporter activity;GO:0005215//transporter activity;GO:0015932//nucleobase-containing compound transmembrane transporter activity;GO:0022857//transmembrane transporter activity;GO:0005337//nucleoside transmembrane…	-	-
BGI_novel_G000047	10.38	10.62	9.88	12.9	12.55	13.1	9.7	10.68	10.6	8.35	10.17	10.36	BGI_novel_G000047	BGI_novel_T000248	Novel_gene	1	14589	16625	scaffold_102	+	2037	837	0.318321	0.000564064	0.000360125	-0.00625489	0.38602	0.947009	-0.411515	4.83089e-06	4.87512e-06	-0.0869384	0.365085	0.360023		K12181//COP9 signalosome complex subunit 8			-	-
BGI_novel_G000048	5.68	5.53	5.29	6.7	6.07	6.26	6.24	6.46	6.24	7.17	5.92	7.65	BGI_novel_G000048	BGI_novel_T000249	Novel_gene	1	59207	60823	scaffold_102	+	1617	1383	0.204154	0.0317049	0.0315151	0.193164	0.0270516	0.04167	0.123315	0.0840154	0.166224	0.134305	0.183112	0.131225	ZBTB	K02174//broad-complex core protein+ko04320//Dorso-ventral axis formation+ko04214//Apoptosis - fly			-	-
BGI_novel_G000049	9.65	8.37	9.88	8.21	13.01	17.15	4.9	5.44	8.39	7.36	4.48	5.99	BGI_novel_G000049	BGI_novel_T000250	Novel_gene	1	139640	140303	scaffold_102	+	664	516	0.4558	0.000261463	0.000158166	-0.594086	3.86489e-05	3.83871e-05	-1.10848	2.41031e-16	1.42637e-16	-0.0585898	0.551905	0.715016					-	-
BGI_novel_G000050	15.43	12.13	0.99	21.37	10.28	0	0.63	2.11	0.51	0.55	0.77	2.11	BGI_novel_G000050	BGI_novel_T000251	Novel_gene	1	203534	203804	scaffold_102	.	271	271	0.173409	0.233224	0.357797	-3.17022	7.4887e-21	3.52882e-21	-3.21857	7.79006e-24	3.67289e-24	0.125052	0.596757	0.82482					-	-
BGI_novel_G000051	0	0	0.03	0	0.13	0	0.12	0.22	0.57	0	1.56	1.79	BGI_novel_G000051	BGI_novel_T000252	Novel_gene	1	362823	363758	scaffold_102	.	936	936	2.1057	0.188557	0.270634	4.79683	5.96028e-05	6.01642e-05	4.62568	8.21527e-15	5.12162e-15	1.93455	9.82893e-07	1.68389e-07					-	-
BGI_novel_G000052	4.38	10.63	5.86	1.47	3.22	1.56	0.44	1.51	1.74	0.64	0.91	0.89	BGI_novel_G000052	BGI_novel_T000253	Novel_gene	1	399054	408459	scaffold_102	+	9406	1845	-1.73167	2.33106e-64	2.08668e-65	-2.51775	5.59572e-104	9.72199e-105	-1.36176	4.06724e-15	2.50933e-15	-0.575678	0.00938577	0.00341522		K01593//aromatic-L-amino-acid/L-tryptophan decarboxylase [EC:4.1.1.28 4.1.1.105]+ko04728//Dopaminergic synapse+ko04726//Serotonergic synapse+ko05034//Alcoholism+ko05031//Amphetamine addiction+ko05030//Cocaine addiction+ko00360//Phenylalanine metabolism+ko00380//Tryptophan metabolism+ko00350//Tyrosine metabolism+ko01100//Metabolic pathways		GO:0044281//small molecule metabolic process;GO:0044238//primary metabolic process;GO:0009987//cellular process;GO:0008152//metabolic process;GO:0006807//nitrogen compound metabolic process;GO:0019752//carboxylic acid metabolic process;GO:1901564//organonitrogen compound metabolic process;GO:0044237//cellular metabolic process;GO:0006082//organic acid metabolic process;GO:0006520//cellular amino …	-	-
BGI_novel_G000053	2.12	1.61	1.73	2.05	2.14	1.99	1.74	2.76	2	1.8	2.04	2.04	BGI_novel_G000053	BGI_novel_T000259	Novel_gene	1	481810	482337	scaffold_102	.	528	528	0.177629	0.310864	0.529377	0.232425	0.19778	0.404697	-0.0679626	0.310841	0.804924	-0.122759	0.524335	0.651509					-	-
BGI_novel_G000054	53.72	36.52	37.58	41.98	57.85	58.09	62.82	62.28	56.21	61.56	58.07	59.37	BGI_novel_G000054	BGI_novel_T000267	Novel_gene	1	711086	714156	scaffold_102	-	3071	694	0.307085	9.22846e-10	3.14428e-10	0.495691	1.60166e-25	6.71881e-26	0.180352	4.64685e-05	5.14719e-05	-0.008255	0.605567	0.847718		K03386//peroxiredoxin (alkyl hydroperoxide reductase subunit C) [EC:1.11.1.15]+ko04214//Apoptosis - fly		GO:0009987//cellular process;GO:0065008//regulation of biological quality;GO:0042592//homeostatic process;GO:0045454//cell redox homeostasis;GO:0050794//regulation of cellular process;GO:0065007//biological regulation;GO:0019725//cellular homeostasis;GO:0050789//regulation of biological process;GO:0005623//cell;GO:0016209//antioxidant activity;GO:0016684//oxidoreductase activity, acting on peroxi…	-	-
BGI_novel_G000055	102.97	77.18	135.41	88.97	195.58	273.34	206.1	190.16	290.56	284.37	50.83	252.46	BGI_novel_G000055	BGI_novel_T000280	Novel_gene	1	931938	932827	scaffold_102	-	890	738	0.81951	1.24746e-194	4.82094e-196	1.10896	0	0	0.0585972	0.00807761	0.0122706	-0.230856	3.4951e-24	2.38967e-25					-	-
BGI_novel_G000056	0.25	0.11	0	0.36	0.6	0.35	5.41	5.17	3.21	3.25	2.55	2.47	BGI_novel_G000056	BGI_novel_T000281	Novel_gene	1	977301	978010	scaffold_102	.	710	710	1.8599	0.00857434	0.00706683	5.23975	4.95502e-42	1.51843e-42	2.64544	6.36148e-17	3.68342e-17	-0.734411	0.000111847	2.53056e-05					-	-
BGI_novel_G000057	41.51	47.8	35.86	32.59	33.08	36.72	33.03	29.32	21.75	24.85	24.33	24.03	BGI_novel_G000057	BGI_novel_T000306	Novel_gene	1	1420098	1436381	scaffold_102	-	16284	3295	-0.290106	5.02398e-33	7.29738e-34	-0.571351	1.79193e-114	2.89917e-115	-0.483811	2.26967e-70	5.46064e-71	-0.202566	8.96383e-12	1.0459e-12					-	-
BGI_novel_G000058	0.71	0.84	0.67	1.05	1.68	1.93	1.12	1.08	0.59	0.91	0.7	0.96	BGI_novel_G000058	BGI_novel_T000315	Novel_gene	1	1561947	1578658	scaffold_102	-	16712	5148	1.06961	1.40009e-20	2.84158e-21	0.332611	0.00691915	0.00935269	-0.864642	2.27894e-15	1.39128e-15	-0.127638	0.323243	0.298076		K04978//transient receptor potential cation channel subfamily M member 3			-	-
BGI_novel_G000059	0.29	0.66	0.94	0.39	0.21	0	0	0.25	0.75	0.17	0.57	0	BGI_novel_G000059	BGI_novel_T000316	Novel_gene	1	1561947	1578658	scaffold_102	-	16712	5112	-1.63784	3.48898e-16	8.34691e-17	-0.946591	6.65881e-08	5.31755e-08	0.312187	0.100614	0.20403	-0.379061	0.128713	0.0812468		K04978//transient receptor potential cation channel subfamily M member 3			-	-
BGI_novel_G000060	0	0.41	0	0	0	0	0	0	0.23	0	0.32	0.22	BGI_novel_G000060	BGI_novel_T000317	Novel_gene	1	1561947	1578658	scaffold_102	-	16712	5187	-6.38136	7.19359e-11	2.26469e-11	-0.854674	0.0134235	0.0192422	6.80716	1.65102e-14	1.04081e-14	1.28047	0.000558215	0.00014364		K04978//transient receptor potential cation channel subfamily M member 3			-	-
BGI_novel_G000061	1.35	0.98	0.79	1.82	2.49	2.63	1.5	1.58	0.29	1.38	0.99	1.49	BGI_novel_G000061	BGI_novel_T000318	Novel_gene	1	1561947	1596310	scaffold_102	-	34364	6295	1.15459	2.80145e-41	3.47993e-42	0.118212	0.12916	0.242883	-0.851366	3.85999e-26	1.71813e-26	0.185011	0.0912726	0.0524131		K04978//transient receptor potential cation channel subfamily M member 3			-	-
BGI_novel_G000062	6.42	5.78	6.01	7.53	16.69	12.02	2.87	4.52	3.8	2.94	3.11	2.83	BGI_novel_G000062	BGI_novel_T000319	Novel_gene	1	1636935	1637932	scaffold_102	-	998	847	0.999407	1.05569e-21	2.05933e-22	-0.716032	2.42145e-07	2.01099e-07	-2.03219	7.85873e-62	2.03382e-62	-0.316752	0.0917384	0.0528503					-	-
BGI_novel_G000064	0	0	0	0	0	0	1.16	0.77	0.38	0.31	0.33	0.69	BGI_novel_G000064	BGI_novel_T000347	Novel_gene	1	605587	606348	scaffold_103	.	762	762				5.98128	6.29424e-09	4.71864e-09	5.18832	8.21553e-06	8.47108e-06	-0.788548	0.0958934	0.0558697					-	-
BGI_novel_G000065	1.51	1.38	1.24	1.6	2	2.57	2.88	1.98	3.19	2.02	7.22	6.87	BGI_novel_G000065	BGI_novel_T000348	Novel_gene	1	683780	687174	scaffold_103	.	3395	3395	0.576185	5.39588e-07	2.36687e-07	0.96038	5.41966e-20	2.61265e-20	1.40071	2.04986e-70	4.9248e-71	1.01652	2.30523e-42	1.06872e-43					-	-
BGI_novel_G000066	0	0.31	0.35	0	0.28	0	0	0.66	0.68	0.28	1.93	0	BGI_novel_G000066	BGI_novel_T000349	Novel_gene	1	764180	764640	scaffold_103	-	461	217	-1.22559	0.299597	0.503456	0.956909	0.213589	0.444433	3.00383	0.0152322	0.0246242	0.821324	0.370563	0.368399					-	-
BGI_novel_G000067	1.31	1.6	1.33	0.97	3.1	2.6	52.11	37.36	63.55	38.31	41	43.24	BGI_novel_G000067	BGI_novel_T000353	Novel_gene	1	16378	17564	scaffold_1032	.	1187	1187	0.65865	0.000698571	0.000453622	5.16793	0	0	4.1964	0	0	-0.31288	1.68068e-16	1.5387e-17					-	-
BGI_novel_G000068	2.91	2.5	2.55	2.33	2.35	3.91	4.2	3.72	4.35	3.14	2.57	3.57	BGI_novel_G000068	BGI_novel_T000354	Novel_gene	1	201	3359	scaffold_1033	+	3159	2186	0.108493	0.214523	0.32141	0.622967	6.03732e-10	4.30201e-10	0.112073	0.133826	0.283879	-0.4024	0.000108806	2.4575e-05					-	-
BGI_novel_G000069	9.43	9.94	6.72	8.39	9.2	9.63	8.66	8.5	5.27	6.96	8.02	8.91	BGI_novel_G000069	BGI_novel_T000357	Novel_gene	1	22006	24509	scaffold_1039	+	2504	932	0.0611587	0.30798	0.522764	-0.222709	0.0177981	0.0262826	-0.185466	0.032011	0.0561277	0.0984024	0.34697	0.333272					-	-
BGI_novel_G000070	1.46	0.55	1.49	0.43	1.49	1.22	1.37	1.38	0.24	0.74	1.15	0.79	BGI_novel_G000070	BGI_novel_T000373	Novel_gene	1	66628	95420	scaffold_104	+	28793	4410	-0.151248	0.153443	0.208295	-0.216751	0.0454301	0.0737658	-0.227827	0.0410245	0.0738933	-0.162323	0.2516	0.206712		K13024//inositol-hexakisphosphate/diphosphoinositol-pentakisphosphate 1-kinase [EC:2.7.4.24]+ko04070//Phosphatidylinositol signaling system			-	-
BGI_novel_G000071	0.89	0.28	0.6	0.55	0	0.67	0	0.51	0	0.42	0	0.37	BGI_novel_G000071	BGI_novel_T000374	Novel_gene	1	66653	95420	scaffold_104	+	28768	4382	-0.553393	0.00318317	0.00234945	-1.82159	1.36517e-15	7.53839e-16	-0.63516	0.00299729	0.00421556	0.63304	0.0449139	0.0216797		K13024//inositol-hexakisphosphate/diphosphoinositol-pentakisphosphate 1-kinase [EC:2.7.4.24]+ko04070//Phosphatidylinositol signaling system			-	-
BGI_novel_G000072	4.88	3.93	4.4	7.12	6.65	6.57	7.65	8.09	3.01	7.76	7.75	9.8	BGI_novel_G000072	BGI_novel_T000375	Novel_gene	1	67797	95420	scaffold_104	+	27624	4337	0.623141	2.42789e-29	3.82015e-30	0.509594	9.37919e-20	4.55386e-20	0.31552	1.08278e-11	7.69363e-12	0.429067	6.76251e-19	5.58384e-20		K13024//inositol-hexakisphosphate/diphosphoinositol-pentakisphosphate 1-kinase [EC:2.7.4.24]+ko04070//Phosphatidylinositol signaling system			-	-
BGI_novel_G000073	1.48	1.57	0	0.96	3.43	1.44	1.26	0.14	0	0.26	0	0.55	BGI_novel_G000073	BGI_novel_T000376	Novel_gene	1	75470	95420	scaffold_104	+	19951	2850	0.951965	3.13176e-12	9.13487e-13	-1.07244	1.7187e-08	1.32684e-08	-2.87376	4.58872e-54	1.28827e-54	-0.849354	0.0036769	0.00116137		K13024//inositol-hexakisphosphate/diphosphoinositol-pentakisphosphate 1-kinase [EC:2.7.4.24]+ko04070//Phosphatidylinositol signaling system			-	-
BGI_novel_G000074	0	0	0	0	0	0	0	0	0	0.57	0	0	BGI_novel_G000074	BGI_novel_T000377	Novel_gene	1	82813	95420	scaffold_104	+	12608	2229							5.57507	3.3748e-07	3.11227e-07	5.59188	1.63918e-06	2.8705e-07		K13024//inositol-hexakisphosphate/diphosphoinositol-pentakisphosphate 1-kinase [EC:2.7.4.24]+ko04070//Phosphatidylinositol signaling system			-	-
BGI_novel_G000075	2.01	3.93	0	3.39	1.23	0	0.35	0.51	4.79	0.4	1.33	1.39	BGI_novel_G000075	BGI_novel_T000378	Novel_gene	1	82868	95420	scaffold_104	+	12553	2177	-0.369646	0.00885743	0.00732227	-0.0974442	0.218639	0.457313	-0.546005	0.000526707	0.000664614	-0.818207	4.93586e-07	8.21093e-08		K13024//inositol-hexakisphosphate/diphosphoinositol-pentakisphosphate 1-kinase [EC:2.7.4.24]+ko04070//Phosphatidylinositol signaling system			-	-
BGI_novel_G000076	1.92	1.13	2.97	2.72	1.88	1.86	1.74	2.5	1.5	2.53	2.12	2.03	BGI_novel_G000076	BGI_novel_T000379	Novel_gene	1	82873	95420	scaffold_104	+	12548	2193	0.0989775	0.267513	0.430798	-0.0757152	0.256225	0.557604	0.0477353	0.277092	0.694712	0.222428	0.1213	0.075185		K13024//inositol-hexakisphosphate/diphosphoinositol-pentakisphosphate 1-kinase [EC:2.7.4.24]+ko04070//Phosphatidylinositol signaling system			-	-
BGI_novel_G000077	515.27	441.22	401.24	337.24	506.06	482.41	480.23	485.2	489.61	431.25	446.94	410.35	BGI_novel_G000077	BGI_novel_T000380	Novel_gene	1	100746	102421	scaffold_104	-	1676	1083	-0.0317664	0.0122782	0.0105762	0.0934222	2.25252e-14	1.30297e-14	-0.0419623	0.000617289	0.000786894	-0.167151	1.98056e-41	9.29774e-43		K17289//cellular retinoic acid-binding protein 2;K08753//fatty acid-binding protein 4, adipocyte+ko03320//PPAR signaling pathway+ko04923//Regulation of lipolysis in adipocytes;K08752//fatty acid-binding protein 3, muscle and heart+ko03320//PPAR signaling pathway;K08756//fatty acid-binding protein 7, brain+ko03320//PPAR signaling pathway			-	-
BGI_novel_G000078	1.55	1.03	2.09	1.32	1.72	2.38	3.54	2.66	0.43	2.13	2.48	2.99	BGI_novel_G000078	BGI_novel_T000381	Novel_gene	1	102152	118958	scaffold_104	+	16807	1890	0.213673	0.123059	0.157635	0.515503	0.000288957	0.000314941	0.492131	0.000179668	0.000212434	0.190301	0.182056	0.130167		K17501//protein phosphatase 1E [EC:3.1.3.16]			-	-
BGI_novel_G000079	2.03	2.44	1.25	1.92	1.72	2.2	1.82	1.81	1.81	1.71	1.36	1.92	BGI_novel_G000079	BGI_novel_T000382	Novel_gene	1	178208	181059	scaffold_104	+	2852	1669	0.0280001	0.43114	0.852522	-0.0772452	0.276368	0.613519	-0.226995	0.0735717	0.142595	-0.121749	0.415605	0.438687		K18207//protein O-mannose beta-1,4-N-acetylglucosaminyltransferase [EC:2.4.1.312]+ko00515//Mannose type O-glycan biosynthesis+ko01100//Metabolic pathways		GO:0016021//integral component of membrane;GO:0044425//membrane part;GO:0031224//intrinsic component of membrane;GO:0016020//membrane;	-	-
BGI_novel_G000080	3.35	3.18	3.54	3.3	3.85	3.95	2.61	2.28	3.04	3.65	2.65	2.37	BGI_novel_G000080	BGI_novel_T000383	Novel_gene	1	189654	207978	scaffold_104	+	18325	877	0.141102	0.238513	0.36889	-0.354626	0.0247257	0.0376672	-0.3622	0.0156434	0.0253928	0.133528	0.420981	0.448192		K17751//myosin heavy chain 6/7+ko05416//Viral myocarditis+ko04261//Adrenergic signaling in cardiomyocytes+ko04260//Cardiac muscle contraction;K20282//GRIP and coiled-coil domain-containing protein 2;K10421//CAP-Gly domain-containing linker protein 1+ko04150//mTOR signaling pathway;K17388//Rho-associated protein kinase 2 [EC:2.7.11.1]+ko04360//Axon guidance+ko04024//cAMP signaling pathway+ko04022/…			-	-
BGI_novel_G000081	7.74	8.79	7.07	8.82	11.75	12.19	7.23	8.03	9.69	7.47	8.18	7.67	BGI_novel_G000081	BGI_novel_T000384	Novel_gene	1	208526	210235	scaffold_104	-	1710	1518	0.474606	1.46075e-10	4.67553e-11	0.0720705	0.175545	0.34993	-0.489296	1.32477e-11	9.44239e-12	-0.0867613	0.293047	0.258388		K17406//small subunit ribosomal protein S27			-	-
BGI_novel_G000082	1.01	0.53	0.98	1.69	2.13	2.56	2.23	1.31	0.35	0.29	0.79	1.79	BGI_novel_G000082	BGI_novel_T000400	Novel_gene	1	559579	562050	scaffold_104	-	2472	2472	1.34602	3.24691e-19	6.86297e-20	0.646285	9.53113e-05	9.8442e-05	-1.14101	1.11268e-15	6.73038e-16	-0.441281	0.0142446	0.00553002		K16506//protocadherin Fat 1/2/3;K06065//nuclear receptor co-repressor 2+ko04330//Notch signaling pathway+ko05169//Epstein-Barr virus infection;K05209//glutamate receptor ionotropic, NMDA 2A+ko05014//Amyotrophic lateral sclerosis (ALS)+ko04024//cAMP signaling pathway+ko04020//Calcium signaling pathway+ko04728//Dopaminergic synapse+ko04724//Glutamatergic synapse+ko04720//Long-term potentiation+ko05…			-	-
BGI_novel_G000083	30.81	37.82	36.79	30.93	28.26	39.24	1.52	0.45	0	0.58	0.77	0.19	BGI_novel_G000083	BGI_novel_T000404	Novel_gene	1	3408	4589	scaffold_1041	-	1182	342	-0.109197	0.157376	0.21466	-5.75672	2.13463e-133	3.12806e-134	-5.99077	1.23288e-124	2.039e-125	-0.343251	0.503587	0.606961		K08762//diazepam-binding inhibitor (GABA receptor modulator, acyl-CoA-binding protein)+ko03320//PPAR signaling pathway		GO:0043168//anion binding;GO:0000062//fatty-acyl-CoA binding;GO:1901567//fatty acid derivative binding;GO:0050662//coenzyme binding;GO:0048037//cofactor binding;GO:1901681//sulfur compound binding;GO:0005488//binding;GO:0043167//ion binding;	-	-
BGI_novel_G000084	12.48	4.18	7.95	5.44	6.31	9.57	0.52	2.87	0.96	0.32	1.33	1.23	BGI_novel_G000084	BGI_novel_T000416	Novel_gene	1	231	871	scaffold_1046	+	641	394	-0.210221	0.158223	0.216226	-2.52935	4.05146e-23	1.79064e-23	-2.85949	5.1964e-23	2.49953e-23	-0.54036	0.251775	0.207038		K20790//nucleoside diphosphate kinase homolog 5			-	-
BGI_novel_G000085	10.95	8.49	9.15	10.84	12.68	12.02	12.68	14.02	8.25	11.8	12	13.24	BGI_novel_G000085	BGI_novel_T000443	Novel_gene	1	2524	7644	scaffold_1049	-	5121	2080	0.315853	8.01185e-08	3.23527e-08	0.289385	5.02101e-07	4.27016e-07	0.0594488	0.125429	0.263484	0.0859165	0.157732	0.106685		K09574//FK506-binding protein 8 [EC:5.2.1.8]		GO:0016021//integral component of membrane;GO:0016020//membrane;GO:0031224//intrinsic component of membrane;GO:0044425//membrane part;GO:0140096//catalytic activity, acting on a protein;GO:0003755//peptidyl-prolyl cis-trans isomerase activity;GO:0003824//catalytic activity;GO:0016859//cis-trans isomerase activity;GO:0016853//isomerase activity;	-	-
BGI_novel_G000086	0.72	0.74	0.6	0.66	0.64	1.01	1.32	2.22	2.53	2.08	0.97	1.41	BGI_novel_G000086	BGI_novel_T000444	Novel_gene	1	8235	9811	scaffold_1049	+	1577	1398	0.165046	0.315664	0.540414	1.55128	3.56839e-13	2.17242e-13	0.943456	1.83395e-05	1.95247e-05	-0.442782	0.0247571	0.0105998		K02090//cyclin-dependent kinase 5 [EC:2.7.11.22]+ko04360//Axon guidance+ko05030//Cocaine addiction+ko05010//Alzheimer's disease		GO:0000166//nucleotide binding;GO:0097367//carbohydrate derivative binding;GO:0016773//phosphotransferase activity, alcohol group as acceptor;GO:1901265//nucleoside phosphate binding;GO:0016301//kinase activity;GO:0035639//purine ribonucleoside triphosphate binding;GO:0016740//transferase activity;GO:0003824//catalytic activity;GO:0017076//purine nucleotide binding;GO:0097159//organic cyclic comp…	-	-
BGI_novel_G000087	7.67	7.2	5.18	5.78	8.09	10.5	10.98	11.33	3.49	8.19	9.23	10.37	BGI_novel_G000087	BGI_novel_T000455	Novel_gene	1	513942	538589	scaffold_105	+	24648	928	0.28124	0.00914839	0.00759407	0.36159	0.000432874	0.00048194	0.192871	0.0263298	0.045342	0.112521	0.275802	0.235054		K20044//phosphatidylinositol-binding clathrin assembly protein			-	-
BGI_novel_G000088	0.14	0.03	0.05	0	0.15	0.07	9.39	9.93	6.75	6.52	6.17	7.19	BGI_novel_G000088	BGI_novel_T000456	Novel_gene	1	18195	19185	scaffold_1051	.	991	991	0.0504418	0.467922	0.960199	6.8855	1.06669e-109	1.78282e-110	6.45041	8.76718e-87	1.82886e-87	-0.38465	0.000424052	0.000106433		K02649//phosphoinositide-3-kinase regulatory subunit alpha/beta/delta+ko04360//Axon guidance+ko04024//cAMP signaling pathway+ko04140//Autophagy - animal+ko04630//Jak-STAT signaling pathway+ko04810//Regulation of actin cytoskeleton+ko05222//Small cell lung cancer+ko05223//Non-small cell lung cancer+ko05226//Gastric cancer+ko05225//Hepatocellular carcinoma+ko04510//Focal adhesion+ko04933//AGE-RAGE …			-	-
BGI_novel_G000089	0.2	0.29	1.16	0.59	1.1	1.81	2.2	2.51	1.92	1.47	1.51	3.13	BGI_novel_G000089	BGI_novel_T000460	Novel_gene	1	21582	23076	scaffold_1056	+	1495	420	1.06645	0.0338357	0.0340424	1.97775	4.27852e-06	3.89972e-06	0.81146	0.0151827	0.0245313	-0.0998394	0.564231	0.745229		K13963//serpin B+ko05146//Amoebiasis		GO:0005576//extracellular region;GO:0005615//extracellular space;GO:0044421//extracellular region part;	-	-
BGI_novel_G000090	6.32	4.34	4.78	9.33	8.05	9.76	13.14	9.33	15.04	10.1	11.57	10.1	BGI_novel_G000090	BGI_novel_T000463	Novel_gene	1	29350	33026	scaffold_106	+	3677	1762	0.812014	9.1031e-25	1.64292e-25	1.27819	9.62624e-71	2.13863e-71	0.231936	0.000264514	0.000320629	-0.234241	0.000318269	7.78673e-05					-	-
BGI_novel_G000091	1.94	1.67	1.45	2.46	2.74	3.48	2.3	2.66	1.27	1.81	2.68	2.96	BGI_novel_G000091	BGI_novel_T000474	Novel_gene	1	92700	162632	scaffold_106	+	69933	1274	0.779037	3.28559e-06	1.55911e-06	0.297561	0.0543496	0.0904912	-0.214345	0.0733719	0.142182	0.267131	0.141238	0.0914905		K13293//cAMP-specific phosphodiesterase 4 [EC:3.1.4.53]+ko04024//cAMP signaling pathway+ko00230//Purine metabolism+ko05032//Morphine addiction+ko04928//Parathyroid hormone synthesis, secretion and action			-	-
BGI_novel_G000092	0.63	1.92	0.59	2.17	0.84	1.06	1.44	1.51	0.82	1.75	1.13	1.92	BGI_novel_G000092	BGI_novel_T000477	Novel_gene	1	242895	252067	scaffold_106	+	9173	1114	0.364867	0.101118	0.124332	0.259357	0.146643	0.282031	0.2383	0.124773	0.261809	0.34381	0.162186	0.11089		K06111//exocyst complex component 4;K18266//protein NDRG1			-	-
BGI_novel_G000093	4.53	4.38	7.24	7.34	9.62	5.71	1.9	1.61	1.26	1.21	1.74	1.15	BGI_novel_G000093	BGI_novel_T000481	Novel_gene	1	560748	561800	scaffold_106	-	1053	1053	0.492563	6.30208e-06	3.07833e-06	-1.76395	2.33589e-29	8.93575e-30	-2.46414	4.93916e-62	1.27656e-62	-0.207624	0.351908	0.339806		K02649//phosphoinositide-3-kinase regulatory subunit alpha/beta/delta+ko04360//Axon guidance+ko04024//cAMP signaling pathway+ko04140//Autophagy - animal+ko04630//Jak-STAT signaling pathway+ko04810//Regulation of actin cytoskeleton+ko05222//Small cell lung cancer+ko05223//Non-small cell lung cancer+ko05226//Gastric cancer+ko05225//Hepatocellular carcinoma+ko04510//Focal adhesion+ko04933//AGE-RAGE …			-	-
BGI_novel_G000094	3.19	1.17	0.79	1.14	2.4	2.36	0.05	0.8	0.04	0.84	0.81	1.32	BGI_novel_G000094	BGI_novel_T000482	Novel_gene	1	655816	656506	scaffold_106	.	691	691	0.202893	0.259935	0.414263	-2.54423	2.56668e-10	1.78737e-10	-0.989834	0.000377123	0.000466047	1.75729	0.000432036	0.000108479					-	-
BGI_novel_G000095	1.22	2.94	1.13	0.56	2.07	2.39	2.51	3.53	0.75	2.11	2.16	2.99	BGI_novel_G000095	BGI_novel_T000483	Novel_gene	1	931413	932311	scaffold_106	.	899	899	-0.0742894	0.391021	0.737579	0.351686	0.0524692	0.0867709	0.531253	0.00608729	0.00900998	0.105278	0.488364	0.576294					-	-
BGI_novel_G000096	0.6	0.15	0.15	0.15	1.67	1.14	0.43	1.74	0.3	11	1.12	1.16	BGI_novel_G000096	BGI_novel_T000484	Novel_gene	1	939105	943764	scaffold_106	-	4660	750	1.74138	0.000113178	6.47003e-05	1.44704	0.00130363	0.00155696	2.11755	2.62831e-21	1.32641e-21	2.41189	5.26061e-24	3.62241e-25		K00507//stearoyl-CoA desaturase (Delta-9 desaturase) [EC:1.14.19.1]+ko03320//PPAR signaling pathway+ko01040//Biosynthesis of unsaturated fatty acids+ko04212//Longevity regulating pathway - worm+ko04152//AMPK signaling pathway+ko01212//Fatty acid metabolism		GO:0044255//cellular lipid metabolic process;GO:0006082//organic acid metabolic process;GO:0046394//carboxylic acid biosynthetic process;GO:0044283//small molecule biosynthetic process;GO:0019752//carboxylic acid metabolic process;GO:0044237//cellular metabolic process;GO:0044238//primary metabolic process;GO:0071704//organic substance metabolic process;GO:0072330//monocarboxylic acid biosyntheti…	-	-
BGI_novel_G000097	2.85	1.79	1.59	0.56	0.98	2.81	1.21	1.88	1.43	1.39	1.06	2.09	BGI_novel_G000097	BGI_novel_T000485	Novel_gene	1	988076	992393	scaffold_106	+	4318	1578	-0.523136	0.00195812	0.00138142	-0.469877	0.00288929	0.0036377	0.0656712	0.281444	0.708764	0.0124126	0.642626	0.943033	zf-C2H2	K14972//PAX-interacting protein 1;K10955//mucin-2+ko05226//Gastric cancer+ko05146//Amoebiasis		GO:0005198//structural molecule activity;GO:0042302//structural constituent of cuticle;	-	-
BGI_novel_G000098	61.59	73.47	59.36	64.79	59.08	55.87	46.37	50.71	55.35	53.07	46.9	56.33	BGI_novel_G000098	BGI_novel_T000490	Novel_gene	1	1048881	1050204	scaffold_106	+	1324	979	-0.114772	0.00159227	0.00110302	-0.361215	1.27687e-22	5.70968e-23	-0.201917	5.09059e-08	4.45553e-08	0.0445262	0.28386	0.246251					-	-
BGI_novel_G000099	6.48	9.71	7.99	9.57	8.5	9.9	0.24	0.17	0	0	0.08	0.08	BGI_novel_G000099	BGI_novel_T000491	Novel_gene	1	1051348	1053400	scaffold_106	-	2053	687	0.204984	0.0657395	0.0739961	-5.89504	4.79102e-71	1.05988e-71	-7.44948	7.7135e-77	1.75343e-77	-1.34946	0.278724	0.239515		K01025//sulfotransferase [EC:2.8.2.-];K01016//estrone sulfotransferase [EC:2.8.2.4]+ko00140//Steroid hormone biosynthesis		GO:0016782//transferase activity, transferring sulfur-containing groups;GO:0016740//transferase activity;GO:0008146//sulfotransferase activity;GO:0003824//catalytic activity;	-	-
BGI_novel_G000100	0	0	0	0.06	0	0	7.13	2.04	0.93	3.63	5.31	1.76	BGI_novel_G000100	BGI_novel_T000492	Novel_gene	1	1234860	1235779	scaffold_106	.	920	920				8.42498	6.31963e-36	2.13334e-36	7.4966	1.71866e-41	5.69945e-42	0.07603	0.508734	0.617426		K18468//vacuolar protein sorting-associated protein 35+ko04144//Endocytosis;K10848//DNA excision repair protein ERCC-4 [EC:3.1.-.-]+ko03420//Nucleotide excision repair+ko03460//Fanconi anemia pathway;K11807//WD and tetratricopeptide repeats protein 1;K18585//intermediate filament protein if;K05290//phosphatidylinositol glycan, class K [EC:2.6.-.-]+ko00563//Glycosylphosphatidylinositol (GPI)-ancho…			-	-
BGI_novel_G000101	0	0	0	0	0	0	2.09	0	0	1.09	2.15	0	BGI_novel_G000101	BGI_novel_T000493	Novel_gene	1	1238056	1238439	scaffold_106	.	384	384				4.69026	0.000223398	0.000240641	5.32931	2.80431e-06	2.77177e-06	0.643457	0.246905	0.201134		K10848//DNA excision repair protein ERCC-4 [EC:3.1.-.-]+ko03420//Nucleotide excision repair+ko03460//Fanconi anemia pathway			-	-
BGI_novel_G000102	0	0	0	0	0	0.04	7.72	1.22	0.24	2.26	3.26	1.46	BGI_novel_G000102	BGI_novel_T000494	Novel_gene	1	1238602	1239931	scaffold_106	.	1330	1330				8.87391	4.00412e-46	1.15967e-46	7.46593	2.35207e-40	7.96006e-41	-0.418065	0.00892818	0.0032227		K08115//chondroitin sulfate proteoglycan 4;K17388//Rho-associated protein kinase 2 [EC:2.7.11.1]+ko04360//Axon guidance+ko04024//cAMP signaling pathway+ko04022//cGMP-PKG signaling pathway+ko05132//Salmonella infection+ko05130//Pathogenic Escherichia coli infection+ko05131//Shigellosis+ko04810//Regulation of actin cytoskeleton+ko04510//Focal adhesion+ko04071//Sphingolipid signaling pathway+ko04310…			-	-
BGI_novel_G000104	1.19	0.36	0.88	0.24	0.82	2.31	1.47	1.94	0.42	4.22	2.39	1.02	BGI_novel_G000104	BGI_novel_T000500	Novel_gene	1	1757	2383	scaffold_1063	+	627	212	0.448663	0.316355	0.541763	0.622692	0.188517	0.381415	1.21118	0.0165356	0.0270076	1.03715	0.0881701	0.0503173		K18082//myotubularin-related protein 3/4 [EC:3.1.3.48 3.1.3.64 3.1.3.95]+ko04140//Autophagy - animal+ko04070//Phosphatidylinositol signaling system+ko00562//Inositol phosphate metabolism+ko01100//Metabolic pathways			-	-
BGI_novel_G000105	1.64	1.94	1.67	3.78	4.41	3.35	5.08	5.25	1.78	4.63	4.17	6.27	BGI_novel_G000105	BGI_novel_T000501	Novel_gene	1	2864	6384	scaffold_1063	+	3521	961	1.13504	2.1272e-10	6.89538e-11	1.20005	4.14889e-12	2.65238e-12	0.382034	0.00287382	0.00403212	0.317025	0.0341761	0.015508		K18082//myotubularin-related protein 3/4 [EC:3.1.3.48 3.1.3.64 3.1.3.95]+ko04140//Autophagy - animal+ko04070//Phosphatidylinositol signaling system+ko00562//Inositol phosphate metabolism+ko01100//Metabolic pathways			-	-
BGI_novel_G000106	62.45	51.37	54.84	54.02	49.44	72.02	38.93	47.53	28.05	41.73	41.4	47	BGI_novel_G000106	BGI_novel_T000502	Novel_gene	1	22511	24165	scaffold_1063	+	1655	500	0.0513595	0.223216	0.338219	-0.574774	1.13566e-21	5.22469e-22	-0.424237	1.24807e-13	8.1673e-14	0.201896	0.00429476	0.00138566		K00011//aldehyde reductase [EC:1.1.1.21]+ko00040//Pentose and glucuronate interconversions+ko00052//Galactose metabolism+ko00051//Fructose and mannose metabolism+ko00561//Glycerolipid metabolism+ko01100//Metabolic pathways+ko00790//Folate biosynthesis		GO:0003824//catalytic activity;GO:0016491//oxidoreductase activity;	-	-
BGI_novel_G000107	0.35	0	0	0	0	0	1.15	0.7	0.44	0	0.2	0.29	BGI_novel_G000107	BGI_novel_T000513	Novel_gene	1	45657	46244	scaffold_107	.	588	588				2.7209	5.55732e-05	5.59482e-05	3.34523	0.0219586	0.0369688	-2.19501	0.00121851	0.000336523		K10446//kelch-like protein 8			-	-
BGI_novel_G000108	7.29	5.87	4.69	6.91	10.49	8.46	11.51	7.71	6.61	7.66	7.1	6.5	BGI_novel_G000108	BGI_novel_T000521	Novel_gene	1	229670	231609	scaffold_107	+	1940	1808	0.540507	1.77621e-12	5.1109e-13	0.539172	8.1535e-13	5.05356e-13	-0.287772	4.71022e-05	5.22059e-05	-0.286438	0.000226752	5.40415e-05					-	-
BGI_novel_G000109	14.04	12.49	9.92	11.43	15.64	16.51	12.4	12.32	15.8	11.46	12.12	13.92	BGI_novel_G000109	BGI_novel_T000524	Novel_gene	1	394304	395355	scaffold_107	-	1052	859	0.259396	0.00214361	0.00152581	0.14366	0.051247	0.0844114	-0.215595	0.00513754	0.00751419	-0.0998589	0.26628	0.223582		K02864//large subunit ribosomal protein L10+ko03010//Ribosome		GO:0030529//intracellular ribonucleoprotein complex;GO:0044424//intracellular part;GO:0005623//cell;GO:0043229//intracellular organelle;GO:0043226//organelle;GO:0005622//intracellular;GO:0043232//intracellular non-membrane-bounded organelle;GO:1990904//ribonucleoprotein complex;GO:0043228//non-membrane-bounded organelle;GO:0005840//ribosome;GO:0044464//cell part;GO:0044444//cytoplasmic part;GO:00…	-	-
BGI_novel_G000110	3.41	2.85	2.67	2.73	3.52	3.35	3.93	3.37	4.78	2.88	3.23	3.53	BGI_novel_G000110	BGI_novel_T000526	Novel_gene	1	431283	433430	scaffold_107	+	2148	1232	0.105815	0.275597	0.448706	0.430388	0.000924486	0.00107884	0.0069598	0.356129	0.959192	-0.317613	0.0299564	0.0132402		K18163//NADH dehydrogenase [ubiquinone] 1 alpha subcomplex assembly factor 6+ko04714//Thermogenesis			-	-
BGI_novel_G000111	2	1.87	1.73	1.77	1.87	2.37	2.86	2.29	1.86	2.9	2.93	2.28	BGI_novel_G000111	BGI_novel_T000527	Novel_gene	1	434292	436543	scaffold_107	-	2252	1513	0.0987758	0.31197	0.532212	0.322034	0.0223777	0.033756	0.433878	0.00179731	0.00244466	0.210619	0.177414	0.125191		K16795//platelet-activating factor acetylhydrolase IB subunit beta/gamma [EC:3.1.1.47]+ko00565//Ether lipid metabolism+ko01100//Metabolic pathways			-	-
BGI_novel_G000112	0	0	0.11	0	0	0	1.6	1.91	1.78	0.53	1.84	1.07	BGI_novel_G000112	BGI_novel_T000528	Novel_gene	1	434292	436543	scaffold_107	-	2252	1817				5.55813	1.16419e-44	3.43211e-45	7.9145	2.8109e-27	1.22438e-27	-0.598981	0.00109871	0.00029995		K16795//platelet-activating factor acetylhydrolase IB subunit beta/gamma [EC:3.1.1.47]+ko00565//Ether lipid metabolism+ko01100//Metabolic pathways			-	-
BGI_novel_G000113	0.37	0	1.07	1.44	0.35	0	0	1.51	0	0	0.67	0	BGI_novel_G000113	BGI_novel_T000529	Novel_gene	1	440473	441452	scaffold_107	-	980	213	0.326341	0.390125	0.735173	-0.012394	0.395579	0.990306	-1.36627	0.112977	0.233696	-1.02753	0.388963	0.396989		K04728//ataxia telangiectasia mutated family protein [EC:2.7.11.1]+ko04214//Apoptosis - fly+ko04210//Apoptosis+ko04218//Cellular senescence+ko01524//Platinum drug resistance+ko03440//Homologous recombination+ko05202//Transcriptional misregulation in cancer+ko05206//MicroRNAs in cancer+ko04115//p53 signaling pathway+ko04110//Cell cycle+ko04064//NF-kappa B signaling pathway+ko04068//FoxO signaling …			-	-
BGI_novel_G000114	1.02	1.33	0.85	0.84	0.51	1.92	1	0.52	0.51	1.39	1.76	1.5	BGI_novel_G000114	BGI_novel_T000530	Novel_gene	1	447303	449259	scaffold_107	+	1957	370	0.00595137	0.474344	0.98992	-0.667111	0.112149	0.206238	0.535745	0.102369	0.20839	1.20881	0.0261984	0.0113012					-	-
BGI_novel_G000115	1.21	0.73	0.7	1.41	0.9	0.54	0.34	0.81	0.22	0.43	0.42	0.82	BGI_novel_G000115	BGI_novel_T000531	Novel_gene	1	450532	451563	scaffold_107	+	1032	787	0.11626	0.385541	0.722579	-0.957059	0.0106706	0.0149504	-0.774174	0.0201884	0.0336634	0.299146	0.447384	0.49434	THAP				-	-
BGI_novel_G000116	1.11	1.02	1.04	1.93	1.54	2.01	1.27	1.12	0.53	1.33	1.12	1.64	BGI_novel_G000116	BGI_novel_T000532	Novel_gene	1	459518	467191	scaffold_107	-	7674	2814	0.783956	1.7504e-08	6.69554e-09	-0.112309	0.225588	0.475686	-0.419887	0.000674818	0.000865282	0.476378	0.00371301	0.00117512		K04728//ataxia telangiectasia mutated family protein [EC:2.7.11.1]+ko04214//Apoptosis - fly+ko04210//Apoptosis+ko04218//Cellular senescence+ko01524//Platinum drug resistance+ko03440//Homologous recombination+ko05202//Transcriptional misregulation in cancer+ko05206//MicroRNAs in cancer+ko04115//p53 signaling pathway+ko04110//Cell cycle+ko04064//NF-kappa B signaling pathway+ko04068//FoxO signaling …			-	-
BGI_novel_G000117	3.86	2.57	2.88	2.68	3.16	2.74	4.76	3.8	0	4.19	2.83	1.54	BGI_novel_G000117	BGI_novel_T000541	Novel_gene	1	546140	580205	scaffold_107	+	34066	460	-0.115113	0.354964	0.641317	-0.125758	0.275125	0.610414	-0.00840016	0.359204	0.973269	0.00224462	0.649926	0.992849		K18080//tensin			-	-
BGI_novel_G000118	10.79	6.92	7.95	12.01	12.47	12.92	7.15	7.47	1.33	4.94	5.87	7.6	BGI_novel_G000118	BGI_novel_T000542	Novel_gene	1	563496	580205	scaffold_107	+	16710	637	0.543736	1.58246e-06	7.2638e-07	-0.690567	4.12052e-07	3.48296e-07	-1.01874	1.31186e-17	7.40173e-18	0.215566	0.19206	0.1402		K18080//tensin			-	-
BGI_novel_G000119	12.36	8.23	8.34	12.82	10.16	13.34	12.26	10.54	3.11	8.59	7.82	8.52	BGI_novel_G000119	BGI_novel_T000543	Novel_gene	1	581101	586676	scaffold_107	+	5576	890	0.326483	0.000396056	0.000246717	-0.156722	0.0619412	0.104586	-0.540014	4.91448e-09	4.0104e-09	-0.0568087	0.485738	0.568077		K18080//tensin			-	-
BGI_novel_G000120	9.14	9.01	9.87	7.83	13.17	11.95	12.53	12.05	3.48	8.05	10.05	8.91	BGI_novel_G000120	BGI_novel_T000544	Novel_gene	1	582250	586676	scaffold_107	+	4427	671	0.23471	0.0294991	0.0290123	-0.00383021	0.39367	0.972649	-0.283995	0.00567083	0.00834821	-0.0454549	0.538534	0.684565		K18080//tensin			-	-
BGI_novel_G000121	0.46	0.49	0	0.27	0.47	0.06	3.03	1.73	2.44	2.73	2.95	3.69	BGI_novel_G000121	BGI_novel_T000548	Novel_gene	1	635403	639159	scaffold_107	-	3757	2187	-0.224893	0.300043	0.504263	2.9377	3.61543e-51	9.68079e-52	3.54232	2.25826e-78	5.06046e-79	0.379731	0.00162738	0.000464881					-	-
BGI_novel_G000122	0	0.28	0.22	0	0.28	0.53	3.28	5.21	4.8	3.67	2.51	5.48	BGI_novel_G000122	BGI_novel_T000549	Novel_gene	1	754091	755407	scaffold_107	+	1317	446	0.670249	0.288571	0.478213	4.70311	2.34252e-23	1.03055e-23	3.86304	3.22648e-19	1.73094e-19	-0.169824	0.405509	0.423308					-	-
BGI_novel_G000123	1.35	2.55	1.97	2.15	2.9	2.43	2.56	2.85	2.61	2.92	2.5	3.49	BGI_novel_G000123	BGI_novel_T000563	Novel_gene	1	195608	203231	scaffold_108	-	7624	329	0.343532	0.219368	0.330482	0.417143	0.123357	0.23001	0.251157	0.188315	0.427067	0.177546	0.485738	0.568482		K03164//DNA topoisomerase II [EC:5.99.1.3]+ko01524//Platinum drug resistance			-	-
BGI_novel_G000124	1.76	1.4	1.17	2.03	2.58	2.38	3.27	3.46	1.05	3.14	3.07	3.69	BGI_novel_G000124	BGI_novel_T000564	Novel_gene	1	204592	218971	scaffold_108	-	14380	4183	0.691138	2.04556e-12	5.90206e-13	0.847809	1.75825e-19	8.61419e-20	0.500866	1.37488e-10	1.03072e-10	0.344195	2.31163e-05	4.73251e-06	zf-C2H2	K03164//DNA topoisomerase II [EC:5.99.1.3]+ko01524//Platinum drug resistance		GO:0090304//nucleic acid metabolic process;GO:0071840//cellular component organization or biogenesis;GO:1901360//organic cyclic compound metabolic process;GO:0006725//cellular aromatic compound metabolic process;GO:0046483//heterocycle metabolic process;GO:0071704//organic substance metabolic process;GO:0071103//DNA conformation change;GO:0006139//nucleobase-containing compound metabolic process;…	-	-
BGI_novel_G000125	3.44	3.9	3.6	3.17	5.04	4.93	3.36	3.49	3.1	4.39	4.1	2.61	BGI_novel_G000125	BGI_novel_T000565	Novel_gene	1	228483	254861	scaffold_108	-	26379	854	0.263934	0.0685457	0.0777494	-0.145625	0.180943	0.363247	-0.245787	0.0521797	0.0970493	0.163772	0.325574	0.301672		K11975//E3 ubiquitin-protein ligase RNF144 [EC:2.3.2.31]			-	-
BGI_novel_G000126	3.22	0.9	3.89	3.16	6.48	6.68	5.5	5.82	0.57	4.56	6.06	8.53	BGI_novel_G000126	BGI_novel_T000577	Novel_gene	1	460738	461891	scaffold_108	-	1154	426	1.02726	1.4059e-05	7.16298e-06	0.554692	0.0170831	0.0251059	0.235886	0.0973303	0.196377	0.708453	0.00121851	0.000336571		K12856//pre-mRNA-processing factor 8+ko03040//Spliceosome			-	-
BGI_novel_G000127	0.54	0	1.42	4.09	1.02	0.9	0	0	1	0.4	0	0	BGI_novel_G000127	BGI_novel_T000578	Novel_gene	1	460738	462170	scaffold_108	-	1433	334	1.60497	0.0013984	0.000958792	-1.0067	0.102765	0.186428	-3.93441	5.90947e-08	5.19538e-08	-1.32273	0.281231	0.243015		K12856//pre-mRNA-processing factor 8+ko03040//Spliceosome			-	-
BGI_novel_G000128	1.43	1.77	1	0	2.14	1.33	0	0	0	0	0	0	BGI_novel_G000128	BGI_novel_T000579	Novel_gene	1	460738	462747	scaffold_108	-	2010	367	-0.263144	0.317291	0.544032	-5.61409	3.34307e-07	2.80268e-07	-5.37848	2.6624e-06	2.62698e-06					K12856//pre-mRNA-processing factor 8+ko03040//Spliceosome			-	-
BGI_novel_G000129	3.43	1.3	1.92	4.51	5.76	5.88	6.23	5.35	1.01	5.37	5.59	7.19	BGI_novel_G000129	BGI_novel_T000580	Novel_gene	1	463927	467581	scaffold_108	-	3655	1687	1.28133	1.32005e-29	2.06141e-30	0.929368	7.66236e-15	4.36122e-15	0.169963	0.0282506	0.0489864	0.521927	7.55525e-08	1.16853e-08		K12856//pre-mRNA-processing factor 8+ko03040//Spliceosome			-	-
BGI_novel_G000130	6.14	6.35	1.76	1.08	3.4	4.01	1.37	0.87	0.5	0	0.87	0.45	BGI_novel_G000130	BGI_novel_T000581	Novel_gene	1	492592	493176	scaffold_108	-	585	469	-0.746044	0.00104925	0.000703267	-2.38736	5.12203e-16	2.78245e-16	-2.6442	2.50584e-11	1.81121e-11	-1.00288	0.0940207	0.0544215					-	-
BGI_novel_G000131	4.25	2.6	2.36	3.97	3.49	4.87	3.92	2.64	1.21	2.62	3.18	3.28	BGI_novel_G000131	BGI_novel_T000587	Novel_gene	1	623245	625128	scaffold_108	-	1884	930	0.419175	0.00707639	0.00570667	-0.239872	0.0886143	0.15701	-0.433474	0.00291122	0.00408707	0.225572	0.22966	0.181293					-	-
BGI_novel_G000132	11.08	7.49	7.41	8.09	10.25	11.14	12.55	13.04	4.54	9.71	8.57	11.57	BGI_novel_G000132	BGI_novel_T000590	Novel_gene	1	649258	658130	scaffold_108	+	8873	1387	0.184638	0.0166061	0.0149364	0.216251	0.00319151	0.00404452	0.0160235	0.316904	0.825693	-0.015589	0.598739	0.828946		K11836//ubiquitin carboxyl-terminal hydrolase 5/13 [EC:3.4.19.12]			-	-
BGI_novel_G000133	10.69	11.45	9.33	10.91	11.07	13.43	14.18	13.45	14.79	11.96	12.13	11.5	BGI_novel_G000133	BGI_novel_T000591	Novel_gene	1	668520	674387	scaffold_108	+	5868	1026	0.167701	0.0379145	0.0388339	0.423243	5.78244e-08	4.60316e-08	0.0104756	0.337192	0.89338	-0.245066	0.00325543	0.00101302		K11836//ubiquitin carboxyl-terminal hydrolase 5/13 [EC:3.4.19.12]			-	-
BGI_novel_G000134	1.99	1.96	1.35	1.46	3.38	2.25	0.15	0.72	0.74	1.08	0.71	1.29	BGI_novel_G000134	BGI_novel_T000592	Novel_gene	1	713002	713735	scaffold_108	-	734	407	0.426671	0.138822	0.183903	-1.74716	0.000170225	0.000180849	-1.21172	0.000707762	0.000910294	0.962104	0.114761	0.0699587					-	-
BGI_novel_G000135	1.56	0.55	0.28	0.99	2.25	1.23	0.82	0.71	0.45	0.84	1.18	1.77	BGI_novel_G000135	BGI_novel_T000593	Novel_gene	1	715598	718482	scaffold_108	-	2885	436	0.919653	0.0298551	0.0294135	-0.274071	0.270236	0.596593	-0.239689	0.22094	0.520172	0.954035	0.0690813	0.0368573					-	-
BGI_novel_G000136	1.73	0.84	2.1	2.85	1.03	2.21	1.05	3.49	3	1.06	1.78	3.52	BGI_novel_G000136	BGI_novel_T000594	Novel_gene	1	748789	756025	scaffold_108	-	7237	313	0.371276	0.235623	0.363058	0.657457	0.0539126	0.0896073	0.0835606	0.31642	0.8235	-0.202621	0.485738	0.568689		K13192//RNA-binding protein 26			-	-
BGI_novel_G000137	0	0	0	0	0	0	2.19	1.75	1	1.23	1.82	2.43	BGI_novel_G000137	BGI_novel_T000595	Novel_gene	1	753479	754467	scaffold_108	.	989	989				7.49191	3.33236e-21	1.5556e-21	7.6423	2.24558e-23	1.06831e-23	0.154804	0.425626	0.455583		K21763//mitogen-activated protein kinase binding protein 1;K11592//endoribonuclease Dicer [EC:3.1.26.-]+ko05206//MicroRNAs in cancer;K12585//exosome complex exonuclease DIS3/RRP44 [EC:3.1.13.-]+ko03018//RNA degradation			-	-
BGI_novel_G000138	2.41	2.36	1.1	2.88	2.93	2.78	4.68	2.59	1.44	2.23	2.82	3.71	BGI_novel_G000138	BGI_novel_T000596	Novel_gene	1	803632	807890	scaffold_108	+	4259	393	0.549847	0.0639491	0.0715799	0.559512	0.040764	0.0654914	0.0336611	0.339755	0.902191	0.0239962	0.638072	0.92987		K11262//acetyl-CoA carboxylase / biotin carboxylase 1 [EC:6.4.1.2 6.3.4.14 2.1.3.15]+ko04910//Insulin signaling pathway+ko00640//Propanoate metabolism+ko00061//Fatty acid biosynthesis+ko00620//Pyruvate metabolism+ko04152//AMPK signaling pathway+ko01100//Metabolic pathways+ko01212//Fatty acid metabolism+ko04922//Glucagon signaling pathway			-	-
BGI_novel_G000139	1.94	1.07	0	1.63	1.08	0	0.85	1.15	0.49	1.14	1.6	0.41	BGI_novel_G000139	BGI_novel_T000597	Novel_gene	1	808925	810120	scaffold_108	+	1196	261	-0.122664	0.428522	0.84514	-0.30583	0.284288	0.636108	0.210336	0.288586	0.732024	0.393502	0.470256	0.533674		K11262//acetyl-CoA carboxylase / biotin carboxylase 1 [EC:6.4.1.2 6.3.4.14 2.1.3.15]+ko04910//Insulin signaling pathway+ko00640//Propanoate metabolism+ko00061//Fatty acid biosynthesis+ko00620//Pyruvate metabolism+ko04152//AMPK signaling pathway+ko01100//Metabolic pathways+ko01212//Fatty acid metabolism+ko04922//Glucagon signaling pathway			-	-
BGI_novel_G000140	2.37	0.86	3.07	2.36	5.09	3.42	1.02	1.44	0.4	1.01	0.72	0.37	BGI_novel_G000140	BGI_novel_T000598	Novel_gene	1	808957	834755	scaffold_108	+	25799	334	0.789575	0.0133352	0.011633	-1.17144	0.00564918	0.00752502	-2.38056	7.34862e-09	6.08052e-09	-0.419541	0.429999	0.464409		K11262//acetyl-CoA carboxylase / biotin carboxylase 1 [EC:6.4.1.2 6.3.4.14 2.1.3.15]+ko04910//Insulin signaling pathway+ko00640//Propanoate metabolism+ko00061//Fatty acid biosynthesis+ko00620//Pyruvate metabolism+ko04152//AMPK signaling pathway+ko01100//Metabolic pathways+ko01212//Fatty acid metabolism+ko04922//Glucagon signaling pathway			-	-
BGI_novel_G000142	6.28	3.61	3.75	5.22	5.66	4.38	6.53	6.5	4.07	8.05	5.91	8.46	BGI_novel_G000142	BGI_novel_T000602	Novel_gene	1	844023	849002	scaffold_108	+	4980	913	0.166606	0.151733	0.205315	0.323499	0.00821231	0.0112634	0.549588	1.94623e-06	1.90543e-06	0.392696	0.00158891	0.000452653		K11262//acetyl-CoA carboxylase / biotin carboxylase 1 [EC:6.4.1.2 6.3.4.14 2.1.3.15]+ko04910//Insulin signaling pathway+ko00640//Propanoate metabolism+ko00061//Fatty acid biosynthesis+ko00620//Pyruvate metabolism+ko04152//AMPK signaling pathway+ko01100//Metabolic pathways+ko01212//Fatty acid metabolism+ko04922//Glucagon signaling pathway			-	-
BGI_novel_G000143	3.99	2.99	2.83	3.63	4.04	3.78	1.77	2.97	0.87	0.41	2.62	3.67	BGI_novel_G000143	BGI_novel_T000603	Novel_gene	1	845473	848175	scaffold_108	+	2703	386	0.222539	0.243293	0.378398	-0.828724	0.00465671	0.00610782	-0.754686	0.00422236	0.00608584	0.296577	0.370093	0.367561		K11262//acetyl-CoA carboxylase / biotin carboxylase 1 [EC:6.4.1.2 6.3.4.14 2.1.3.15]+ko04910//Insulin signaling pathway+ko00640//Propanoate metabolism+ko00061//Fatty acid biosynthesis+ko00620//Pyruvate metabolism+ko04152//AMPK signaling pathway+ko01100//Metabolic pathways+ko01212//Fatty acid metabolism+ko04922//Glucagon signaling pathway			-	-
BGI_novel_G000144	3.04	1.64	1.57	1.09	2.1	1.23	7.65	4.27	4.48	6.05	3.99	3.74	BGI_novel_G000144	BGI_novel_T000604	Novel_gene	1	852392	860457	scaffold_108	-	8066	1012	-0.492258	0.0183487	0.0167821	1.39423	9.58233e-21	4.5199e-21	1.62651	7.00202e-22	3.48021e-22	-0.259979	0.0606442	0.0313281		K05673//ATP-binding cassette, subfamily C (CFTR/MRP), member 4+ko04024//cAMP signaling pathway+ko01523//Antifolate resistance+ko04976//Bile secretion+ko02010//ABC transporters			-	-
BGI_novel_G000145	8.61	8.87	8.96	13.41	14.05	14.35	3.69	3.34	6.75	5.9	5.98	5.47	BGI_novel_G000145	BGI_novel_T000605	Novel_gene	1	902972	904066	scaffold_108	.	1095	1095	0.659771	1.82359e-16	4.30037e-17	-0.951869	7.58209e-20	3.66462e-20	-1.26765	5.55319e-48	1.67809e-48	0.343993	0.00741188	0.0025923					-	-
BGI_novel_G000146	0.83	1.11	2.54	2.44	0.82	2.15	3.78	1.77	2.06	2.17	1.81	3.78	BGI_novel_G000146	BGI_novel_T000606	Novel_gene	1	904253	908339	scaffold_108	+	4087	515	0.255541	0.258769	0.411921	0.751889	0.00620624	0.00832073	0.528864	0.0288522	0.050113	0.0325164	0.624883	0.895267		K11262//acetyl-CoA carboxylase / biotin carboxylase 1 [EC:6.4.1.2 6.3.4.14 2.1.3.15]+ko04910//Insulin signaling pathway+ko00640//Propanoate metabolism+ko00061//Fatty acid biosynthesis+ko00620//Pyruvate metabolism+ko04152//AMPK signaling pathway+ko01100//Metabolic pathways+ko01212//Fatty acid metabolism+ko04922//Glucagon signaling pathway			-	-
BGI_novel_G000147	1.85	0.65	0.76	1.8	0.64	0.66	0.74	1.14	0.72	0.42	0.78	0.48	BGI_novel_G000147	BGI_novel_T000615	Novel_gene	1	1418	2447	scaffold_1088	+	1030	924	-0.0765067	0.407242	0.783914	-0.334322	0.1325	0.250434	-0.86851	0.00531145	0.00778481	-0.610694	0.118231	0.072707					-	-
BGI_novel_G000148	1.74	0.98	0.95	1.86	2.53	3.49	0.29	0.69	2.02	1.38	1.51	1	BGI_novel_G000148	BGI_novel_T000624	Novel_gene	1	243519	244640	scaffold_109	-	1122	710	1.09915	1.77258e-05	9.13373e-06	-0.310735	0.164694	0.32449	-1.01096	2.77628e-05	3.01144e-05	0.398926	0.24211	0.195898					-	-
BGI_novel_G000149	1.21	1.69	1.37	2.42	1.9	2.05	1.83	2.23	4.01	2.15	1.83	2.56	BGI_novel_G000149	BGI_novel_T000629	Novel_gene	1	381937	383302	scaffold_109	-	1366	873	0.575219	0.0119962	0.0103097	0.901291	2.06099e-05	1.99453e-05	0.0389942	0.322613	0.845562	-0.287078	0.18001	0.128073		K10408//dynein heavy chain, axonemal+ko05016//Huntington's disease			-	-
BGI_novel_G000150	12.21	17.89	12.89	17.36	19	19.79	10.65	14.59	14.42	11.14	10.59	12.16	BGI_novel_G000150	BGI_novel_T000630	Novel_gene	1	424563	426598	scaffold_109	-	2036	961	0.383072	8.0208e-08	3.23994e-08	-0.130095	0.0514996	0.084957	-0.727607	4.72223e-23	2.26904e-23	-0.21444	0.017563	0.00707031		K19326//nesprin-1			-	-
BGI_novel_G000151	6.33	10.45	8.89	11.8	11.51	11.4	6.02	5.95	5.15	5.64	5.7	7.9	BGI_novel_G000151	BGI_novel_T000631	Novel_gene	1	428839	432768	scaffold_109	-	3930	1056	0.432643	6.85116e-07	3.02684e-07	-0.592074	5.29266e-09	3.95862e-09	-0.849412	8.78201e-21	4.49023e-21	0.175305	0.153133	0.102552		K19326//nesprin-1			-	-
BGI_novel_G000152	4.54	4.95	5.85	9.1	9.3	8.35	5.78	5.6	1.36	5.08	3.84	4.91	BGI_novel_G000152	BGI_novel_T000632	Novel_gene	1	434584	436044	scaffold_109	-	1461	983	0.800433	2.19418e-13	5.96457e-14	-0.269618	0.0231764	0.0350884	-0.954684	2.9346e-18	1.62429e-18	0.115367	0.375733	0.376677		K19326//nesprin-1			-	-
BGI_novel_G000153	1.83	1.88	0.82	3.81	2.73	2.35	0.34	0.41	0.57	0.29	0.19	0.29	BGI_novel_G000153	BGI_novel_T000633	Novel_gene	1	690256	693312	scaffold_109	-	3057	3057	0.972158	1.02575e-19	2.13576e-20	-1.77993	1.22983e-25	5.13774e-26	-3.51641	1.2984e-103	2.41467e-104	-0.764318	0.00918674	0.00333474					-	-
BGI_novel_G000154	2.24	1.32	0.82	4.24	1.58	2.7	0.23	0.66	0.48	0.37	0.72	0.61	BGI_novel_G000154	BGI_novel_T000634	Novel_gene	1	701913	705538	scaffold_109	-	3626	3626	0.95226	1.54397e-21	3.03212e-22	-1.69883	1.46341e-27	5.81673e-28	-2.31621	7.61654e-78	1.71584e-78	0.334887	0.134019	0.0858101					-	-
BGI_novel_G000155	2.39	1.94	2.2	2.89	2.85	4.11	1.95	1.64	2.18	1.41	1.57	1.46	BGI_novel_G000155	BGI_novel_T000635	Novel_gene	1	705654	708353	scaffold_109	.	2700	2700	0.590707	8.00753e-09	2.94406e-09	-0.181604	0.0644881	0.109456	-1.14832	1.15924e-25	5.21119e-26	-0.376008	0.00704782	0.00244712		K10843//DNA excision repair protein ERCC-3 [EC:3.6.4.12]+ko03420//Nucleotide excision repair+ko03022//Basal transcription factors;K22371//G2/M phase-specific E3 ubiquitin-protein ligase [EC:2.3.2.26];K17388//Rho-associated protein kinase 2 [EC:2.7.11.1]+ko04360//Axon guidance+ko04024//cAMP signaling pathway+ko04022//cGMP-PKG signaling pathway+ko05132//Salmonella infection+ko05130//Pathogenic Esch…			-	-
BGI_novel_G000156	12.87	9.82	8.15	12	13.18	16.72	9.43	12.13	8.39	13.18	9.84	12.66	BGI_novel_G000156	BGI_novel_T000639	Novel_gene	1	1092247	1094230	scaffold_109	-	1984	589	0.440293	6.56595e-05	3.62755e-05	-0.055217	0.283451	0.633566	-0.23193	0.0143886	0.0231282	0.26358	0.0377501	0.0175158		K01772//protoporphyrin/coproporphyrin ferrochelatase [EC:4.99.1.1 4.99.1.9]+ko00860//Porphyrin and chlorophyll metabolism+ko01100//Metabolic pathways			-	-
BGI_novel_G000157	1.26	0.64	1.31	1.55	1.07	2.29	2.05	1.62	0.2	1.28	1.45	1.43	BGI_novel_G000157	BGI_novel_T000640	Novel_gene	1	1132241	1133583	scaffold_109	.	1343	1343	0.608461	0.00381087	0.00286334	0.283036	0.103775	0.188539	-0.230198	0.109403	0.22511	0.095228	0.51717	0.634313		K10848//DNA excision repair protein ERCC-4 [EC:3.1.-.-]+ko03420//Nucleotide excision repair+ko03460//Fanconi anemia pathway;K22792//;K11293//protein HIRA/HIR1;K02906//large subunit ribosomal protein L3+ko03010//Ribosome			-	-
BGI_novel_G000158	1.56	0.54	0.27	1.07	1.05	3.09	1.61	1.38	0	0.27	2	2.1	BGI_novel_G000158	BGI_novel_T000647	Novel_gene	1	1340624	1341162	scaffold_109	+	539	263	1.12533	0.045065	0.0475558	0.317755	0.280766	0.625681	-0.207082	0.268649	0.666848	0.600497	0.307182	0.276415		K00888//phosphatidylinositol 4-kinase A [EC:2.7.1.67]+ko04070//Phosphatidylinositol signaling system+ko00562//Inositol phosphate metabolism+ko01100//Metabolic pathways			-	-
BGI_novel_G000159	2.51	1.98	1.72	2.17	2.23	3.53	3.82	3.35	1.85	3.14	3.79	3.55	BGI_novel_G000159	BGI_novel_T000662	Novel_gene	1	1441632	1447973	scaffold_109	+	6342	3325	0.352388	0.00037204	0.000230681	0.54684	4.11947e-09	3.06365e-09	0.408442	9.81535e-07	9.37581e-07	0.21399	0.0188972	0.0076952	THAP	K02980//small subunit ribosomal protein S29e+ko03010//Ribosome;K16506//protocadherin Fat 1/2/3;K00901//diacylglycerol kinase (ATP) [EC:2.7.1.107]+ko04070//Phosphatidylinositol signaling system+ko04072//Phospholipase D signaling pathway+ko00564//Glycerophospholipid metabolism+ko00561//Glycerolipid metabolism+ko05231//Choline metabolism in cancer+ko01100//Metabolic pathways;K16484//rotatin;K11997//…			-	-
BGI_novel_G000160	0.6	1.11	0.36	0.72	0.8	2.06	1.24	1.68	2.15	2.08	1.91	1.62	BGI_novel_G000160	BGI_novel_T000666	Novel_gene	1	1613766	1614264	scaffold_109	.	499	499	0.778497	0.0616358	0.068583	1.27263	0.000976146	0.00114312	0.659707	0.0267656	0.0461608	0.165578	0.492775	0.584545					-	-
BGI_novel_G000161	1.09	1.88	0.69	0.92	1.63	1.46	2.71	1.39	0.57	0.69	1.57	1.25	BGI_novel_G000161	BGI_novel_T000667	Novel_gene	1	1614383	1614732	scaffold_109	.	350	350	0.126638	0.404583	0.776668	0.330993	0.212312	0.441074	-0.175964	0.276878	0.693924	-0.380319	0.375776	0.376824					-	-
BGI_novel_G000162	42.08	48.48	36.19	56.71	41.28	53.98	84.45	86.99	86.7	77.88	75.84	82.36	BGI_novel_G000162	BGI_novel_T000670	Novel_gene	1	1654727	1665078	scaffold_109	+	10352	1430	0.258021	3.83292e-14	1.00716e-14	1.02047	8.41374e-268	7.79186e-269	0.639278	6.72834e-112	1.19291e-112	-0.123168	3.57371e-06	6.56451e-07	bHLH	K10719//juvenile hormone epoxide hydrolase+ko00981//Insect hormone biosynthesis			-	-
BGI_novel_G000163	11.72	0.85	3.77	14.9	4.45	11.98	0.97	0.58	0.89	0.97	1.14	0.94	BGI_novel_G000163	BGI_novel_T000671	Novel_gene	1	1687890	1689508	scaffold_109	.	1619	1619	0.933934	1.39032e-32	2.03225e-33	-2.73867	9.74032e-78	2.02614e-78	-3.34834	2.90817e-179	3.65675e-180	0.324257	0.193007	0.141298		K10446//kelch-like protein 8			-	-
BGI_novel_G000164	0	0	0	0	0	0	19.88	14.97	9.41	10.18	11.3	19.16	BGI_novel_G000164	BGI_novel_T000672	Novel_gene	1	1718793	1719782	scaffold_109	+	990	990				10.6574	5.88157e-121	9.15514e-122	10.5322	1.68485e-114	2.95849e-115	-0.120837	0.146105	0.096266		K02649//phosphoinositide-3-kinase regulatory subunit alpha/beta/delta+ko04360//Axon guidance+ko04024//cAMP signaling pathway+ko04140//Autophagy - animal+ko04630//Jak-STAT signaling pathway+ko04810//Regulation of actin cytoskeleton+ko05222//Small cell lung cancer+ko05223//Non-small cell lung cancer+ko05226//Gastric cancer+ko05225//Hepatocellular carcinoma+ko04510//Focal adhesion+ko04933//AGE-RAGE …			-	-
BGI_novel_G000165	0	0.07	0	0.15	0.03	0	32.33	25.53	30.68	18.85	22.74	31.82	BGI_novel_G000165	BGI_novel_T000673	Novel_gene	1	1719884	1722208	scaffold_109	.	2325	2325	1.3932	0.1015	0.124948	10.3165	0	0	8.65737	0	0	-0.265933	2.28673e-14	2.31628e-15					-	-
BGI_novel_G000166	1.26	0.77	0.87	0.85	1.01	1.51	115.13	176.81	102	135.9	154.2	128.73	BGI_novel_G000166	BGI_novel_T000679	Novel_gene	1	2261093	2263717	scaffold_109	-	2625	2625	0.215713	0.137953	0.182553	7.08137	0	0	6.96155	0	0	0.095893	7.3064e-11	8.98058e-12					-	-
BGI_novel_G000167	0	0	0	0	0	0	0	0	0	0	0	0.29	BGI_novel_G000167	BGI_novel_T000685	Novel_gene	1	1739	1998	scaffold_11	+	260	260																	-	-
BGI_novel_G000168	9.17	12.62	8.63	7.31	11.31	9.78	2.38	1.34	1.25	1.66	1.18	2.07	BGI_novel_G000168	BGI_novel_T000697	Novel_gene	1	249196	250114	scaffold_11	.	919	919	-0.0977425	0.197356	0.286817	-2.6143	1.60054e-75	3.37216e-76	-2.53591	5.82637e-69	1.4216e-69	-0.0193486	0.638273	0.930491					-	-
BGI_novel_G000169	25.83	22.89	24.42	29.84	25.34	28.96	30.86	26.49	43.02	37.66	33.8	29.38	BGI_novel_G000169	BGI_novel_T000698	Novel_gene	1	259887	260637	scaffold_11	.	751	751	0.199198	0.0021476	0.00152962	0.444985	2.11842e-13	1.27437e-13	0.263037	4.93255e-06	4.98694e-06	0.0172493	0.568349	0.754045					-	-
BGI_novel_G000170	21.56	11.36	18.03	14.36	10.8	11.65	8.64	8.53	14.86	8.48	6.79	10.12	BGI_novel_G000170	BGI_novel_T000699	Novel_gene	1	454045	454748	scaffold_11	.	704	704	-0.470598	1.95912e-07	8.18152e-08	-0.682457	9.32216e-14	5.51846e-14	-0.534887	2.73935e-07	2.51134e-07	-0.323028	0.00745024	0.00260644					-	-
BGI_novel_G000171	0	0.09	0.09	0	0	0.29	1.07	0.35	0.54	0.38	0.86	0.15	BGI_novel_G000171	BGI_novel_T000700	Novel_gene	1	460451	461061	scaffold_11	.	611	611	0.598962	0.356423	0.645356	3.38746	2.37467e-05	2.31415e-05	2.31624	0.00216261	0.00297685	-0.472262	0.34135	0.3248		K02649//phosphoinositide-3-kinase regulatory subunit alpha/beta/delta+ko04360//Axon guidance+ko04024//cAMP signaling pathway+ko04140//Autophagy - animal+ko04630//Jak-STAT signaling pathway+ko04810//Regulation of actin cytoskeleton+ko05222//Small cell lung cancer+ko05223//Non-small cell lung cancer+ko05226//Gastric cancer+ko05225//Hepatocellular carcinoma+ko04510//Focal adhesion+ko04933//AGE-RAGE …			-	-
BGI_novel_G000172	10.11	6.44	2.17	3.18	3.53	4.26	0.2	0.29	0.23	0.11	0.16	0.23	BGI_novel_G000172	BGI_novel_T000701	Novel_gene	1	551946	554081	scaffold_11	-	2136	2136	-0.767795	3.36466e-19	7.11629e-20	-4.71669	4.7261e-176	5.84066e-177	-4.46852	1.32952e-102	2.4929e-103	-0.519632	0.249468	0.204145		K08796//BR serine/threonine kinase [EC:2.7.11.1];K08115//chondroitin sulfate proteoglycan 4;K10848//DNA excision repair protein ERCC-4 [EC:3.1.-.-]+ko03420//Nucleotide excision repair+ko03460//Fanconi anemia pathway;K11142//cytosol aminopeptidase [EC:3.4.11.1 3.4.11.5]+ko00330//Arginine and proline metabolism+ko00480//Glutathione metabolism+ko01100//Metabolic pathways;K17388//Rho-associated prote…		GO:0009987//cellular process;GO:0044260//cellular macromolecule metabolic process;GO:0006259//DNA metabolic process;GO:0071704//organic substance metabolic process;GO:0008152//metabolic process;GO:0006807//nitrogen compound metabolic process;GO:0015074//DNA integration;GO:0044237//cellular metabolic process;GO:0034641//cellular nitrogen compound metabolic process;GO:0090304//nucleic acid metaboli…	-	-
BGI_novel_G000173	0.6	0.38	0.5	1.51	0.76	0.75	0.94	0.56	0.64	0.47	0.58	1.27	BGI_novel_G000173	BGI_novel_T000702	Novel_gene	1	586357	587701	scaffold_11	.	1345	1345	1.02059	0.000400155	0.000249534	0.525373	0.0502664	0.0826539	-0.372907	0.0685706	0.131618	0.122306	0.522997	0.648999					-	-
BGI_novel_G000174	0	0	0	0	0	0	6.06	4.08	3.19	1.92	5.43	0	BGI_novel_G000174	BGI_novel_T000725	Novel_gene	1	883457	883880	scaffold_11	.	424	424				7.51571	1.71205e-21	7.92217e-22	6.69253	1.37788e-13	9.02846e-14	-0.818761	0.00256426	0.00077572					-	-
BGI_novel_G000175	2.83	2.11	3.77	1.47	2.16	1.93	6.76	3.33	3.06	8.54	4.68	4.25	BGI_novel_G000175	BGI_novel_T000726	Novel_gene	1	915821	917103	scaffold_11	+	1283	1185	-0.645529	0.000147596	8.5909e-05	0.59972	6.07869e-06	5.61124e-06	1.63885	2.23256e-32	8.64201e-33	0.393604	0.0013084	0.000364701					-	-
BGI_novel_G000176	0.96	0	1.3	0.29	0.98	0.93	0	0.36	0	0	0	0.32	BGI_novel_G000176	BGI_novel_T000728	Novel_gene	1	1002338	1002577	scaffold_11	.	240	240	-0.0391281	0.467405	0.958706	-2.69829	0.0163373	0.0238942	-2.80426	0.0140007	0.0224284	-0.145104	0.642002	0.940429					-	-
BGI_novel_G000177	1.62	0	0	1.6	0	2.21	0	0	1.4	1.72	0	1.89	BGI_novel_G000177	BGI_novel_T000730	Novel_gene	1	1118235	1122592	scaffold_11	-	4358	3023	1.2262	1.64923e-12	4.72599e-13	-0.230028	0.150409	0.290361	-0.084417	0.228164	0.541104	1.37181	9.58971e-14	1.00498e-14					-	-
BGI_novel_G000178	0	1.15	1.06	0	1.79	0	1.7	1.46	0	0	1.4	0	BGI_novel_G000178	BGI_novel_T000731	Novel_gene	1	1118235	1133084	scaffold_11	-	14850	3015	-0.274297	0.113934	0.143404	0.524105	0.00108733	0.0012817	-0.343644	0.052256	0.097209	-1.14205	1.61963e-09	2.18162e-10					-	-
BGI_novel_G000179	1.36	2.22	1.67	1.71	2.04	3.1	0.84	0.94	0.44	0.43	0.59	0.87	BGI_novel_G000179	BGI_novel_T000732	Novel_gene	1	1129591	1131357	scaffold_11	.	1767	1767	0.37864	0.00985484	0.00825951	-1.2506	6.19108e-11	4.18963e-11	-1.85079	1.52678e-23	7.22969e-24	-0.221546	0.36628	0.361843					-	-
BGI_novel_G000180	9.11	8.57	7.34	7.09	7.74	8.06	10.19	7.77	6.83	7.43	6.74	7.46	BGI_novel_G000180	BGI_novel_T000733	Novel_gene	1	1144620	1151174	scaffold_11	-	6555	937	-0.128948	0.148825	0.200363	-0.0156864	0.362502	0.873413	-0.0816263	0.189693	0.431274	-0.194888	0.0943001	0.0546292		K04506//E3 ubiquitin-protein ligase SIAH1 [EC:2.3.2.27]+ko04310//Wnt signaling pathway+ko04120//Ubiquitin mediated proteolysis+ko04013//MAPK signaling pathway - fly+ko04115//p53 signaling pathway		GO:0032501//multicellular organismal process;GO:0044260//cellular macromolecule metabolic process;GO:1901564//organonitrogen compound metabolic process;GO:0030163//protein catabolic process;GO:0043170//macromolecule metabolic process;GO:0006511//ubiquitin-dependent protein catabolic process;GO:0007275//multicellular organism development;GO:0044257//cellular protein catabolic process;GO:0032502//d…	-	-
BGI_novel_G000181	979.38	893.26	928.06	1174.33	1214.35	1133.96	1011.45	1043.65	1263.47	972.81	998.62	1129.01	BGI_novel_G000181	BGI_novel_T000736	Novel_gene	1	1170595	1171544	scaffold_11	+	950	865	0.330654	1.20795e-282	3.28682e-284	0.234183	6.741e-139	9.67681e-140	-0.18291	1.71824e-93	3.43521e-94	-0.0864393	1.10294e-20	8.30371e-22		K02989//small subunit ribosomal protein S5e+ko03010//Ribosome;K18914//adrenodoxin-NADP+ reductase [EC:1.18.1.6]		GO:0044267//cellular protein metabolic process;GO:0006412//translation;GO:0009987//cellular process;GO:0009059//macromolecule biosynthetic process;GO:0008152//metabolic process;GO:0044260//cellular macromolecule metabolic process;GO:0006807//nitrogen compound metabolic process;GO:0043603//cellular amide metabolic process;GO:0044249//cellular biosynthetic process;GO:0043604//amide biosynthetic pro…	-	-
BGI_novel_G000182	11.72	13.39	11.14	11.74	11.63	12.8	13.09	10.1	12.82	12.91	10.65	12.21	BGI_novel_G000182	BGI_novel_T000737	Novel_gene	1	1173229	1180412	scaffold_11	+	7184	1155	-0.00429249	0.465295	0.953179	-0.014168	0.353752	0.84615	-0.0174133	0.312748	0.811138	-0.00753778	0.633439	0.917519		K12398//AP-3 complex subunit mu+ko04142//Lysosome		GO:0006810//transport;GO:0046907//intracellular transport;GO:0071705//nitrogen compound transport;GO:0051649//establishment of localization in cell;GO:0051234//establishment of localization;GO:0042886//amide transport;GO:0051179//localization;GO:0071702//organic substance transport;GO:0016192//vesicle-mediated transport;GO:0033036//macromolecule localization;GO:0034613//cellular protein localizat…	-	-
BGI_novel_G000184	1.23	2.53	1.35	1.46	1.63	1.02	0.31	0.44	2.62	1.45	1.09	0.64	BGI_novel_G000184	BGI_novel_T000740	Novel_gene	1	1415916	1448509	scaffold_11	+	32594	5975	-0.316757	0.000484545	0.000306426	-0.624384	2.00449e-11	1.32496e-11	-0.378235	0.000103676	0.000119038	-0.0706083	0.447412	0.49459		K19483//neuron navigator 2 [EC:3.6.4.12]			-	-
BGI_novel_G000185	2.13	1.14	1.12	2.41	2.73	3.38	2.72	2.65	0.6	1.81	2.5	2.92	BGI_novel_G000185	BGI_novel_T000741	Novel_gene	1	1419173	1448509	scaffold_11	+	29337	7582	0.959047	5.09188e-45	5.9101e-46	0.455093	7.58068e-10	5.42798e-10	-0.231695	7.58813e-05	8.59754e-05	0.272259	9.93295e-05	2.22606e-05		K19483//neuron navigator 2 [EC:3.6.4.12]			-	-
BGI_novel_G000186	2.67	1.42	1.81	2.44	3.27	3.41	0.11	0.14	0.11	0.12	0.15	0.14	BGI_novel_G000186	BGI_novel_T000742	Novel_gene	1	1474598	1479285	scaffold_11	-	4688	4688	0.634914	2.44453e-15	6.10529e-16	-4.01772	1.89944e-115	3.0552e-116	-4.45936	3.97179e-190	4.81168e-191	0.193272	0.485738	0.567171		K09637//transmembrane protease serine 6 [EC:3.4.21.-];K06704//disintegrin and metalloproteinase domain-containing protein 10 [EC:3.4.24.81]+ko05120//Epithelial cell signaling in Helicobacter pylori infection+ko05010//Alzheimer's disease;K15685//E3 ubiquitin-protein ligase Hakai [EC:2.3.2.27];K00306//sarcosine oxidase / L-pipecolate oxidase [EC:1.5.3.1 1.5.3.7]+ko04146//Peroxisome+ko00260//Glycine…			-	-
BGI_novel_G000187	113.52	116.84	106.48	85.56	75.2	92.19	67.31	83.64	69.6	51.04	58.14	62.95	BGI_novel_G000187	BGI_novel_T000759	Novel_gene	1	1707830	1709067	scaffold_11	-	1238	663	-0.417103	5.35357e-32	7.945e-33	-0.624876	2.20009e-66	5.07121e-67	-0.549008	2.38022e-40	8.05936e-41	-0.341235	8.7429e-15	8.66e-16					-	-
BGI_novel_G000188	20.3	15.96	9.18	22.34	20.89	13.75	24.13	18.92	21.63	11.17	10.32	18.04	BGI_novel_G000188	BGI_novel_T000760	Novel_gene	1	1722632	1723447	scaffold_11	.	816	816	0.330209	1.80939e-05	9.33769e-06	0.504828	3.89175e-12	2.48371e-12	-0.529215	6.86673e-12	4.83822e-12	-0.703834	2.73555e-20	2.09948e-21		K17604//zinc finger SWIM domain-containing protein 3			-	-
BGI_novel_G000189	0	0	0	0	2.11	3.63	0.07	0	0	0	0.22	0	BGI_novel_G000189	BGI_novel_T000761	Novel_gene	1	1768573	1768983	scaffold_11	.	411	411	6.24778	5.04178e-10	1.67805e-10				-4.62778	3.67087e-10	2.80444e-10	1.66154	0.419211	0.444919					-	-
BGI_novel_G000190	8.39	2.74	3.65	4.78	5.91	7.17	6.87	7.67	0.8	3.05	6.66	6.51	BGI_novel_G000190	BGI_novel_T000762	Novel_gene	1	1586	2909	scaffold_110	-	1324	458	0.276702	0.106738	0.132631	0.0461076	0.341753	0.80919	-0.124356	0.208826	0.484688	0.106239	0.484842	0.565126		K00264//glutamate synthase (NADPH/NADH) [EC:1.4.1.13 1.4.1.14]+ko00910//Nitrogen metabolism+ko01230//Biosynthesis of amino acids+ko00250//Alanine, aspartate and glutamate metabolism+ko01100//Metabolic pathways			-	-
BGI_novel_G000191	2.95	2.82	3.08	2.63	2.84	3.23	2.34	2.75	2.22	1.95	2.1	2	BGI_novel_G000191	BGI_novel_T000765	Novel_gene	1	186189	297658	scaffold_110	-	111470	5085	-0.026865	0.375873	0.696307	-0.279746	9.26787e-05	9.56355e-05	-0.523792	4.6631e-12	3.26573e-12	-0.270911	0.0018739	0.000543697	AF-4	K21125//mucin-5AC+ko04657//IL-17 signaling pathway;K20655//Rho GTPase-activating protein SYDE;K10955//mucin-2+ko05226//Gastric cancer+ko05146//Amoebiasis			-	-
BGI_novel_G000192	0	0	0	0.07	0.07	0.07	20.52	7.44	3.71	13.05	12.36	4.96	BGI_novel_G000192	BGI_novel_T000766	Novel_gene	1	434057	434820	scaffold_110	+	764	764				9.7727	2.08001e-75	4.39542e-76	7.11327	4.57864e-96	8.99806e-97	-0.0700479	0.435398	0.4741		K18809//protein toll+ko04624//Toll and Imd signaling pathway			-	-
BGI_novel_G000193	0	0	0	0	0	0	16.1	8.26	2.47	10.05	13.46	3.69	BGI_novel_G000193	BGI_novel_T000767	Novel_gene	1	434937	435326	scaffold_110	.	390	390				8.37881	5.21139e-35	1.79037e-35	8.41378	4.0445e-36	1.47199e-36	0.0393848	0.585795	0.800245		K18468//vacuolar protein sorting-associated protein 35+ko04144//Endocytosis;K18809//protein toll+ko04624//Toll and Imd signaling pathway			-	-
BGI_novel_G000194	34.46	0	16.04	19.33	49.24	9.94	235.98	196.48	234.42	457.71	175.02	245.75	BGI_novel_G000194	BGI_novel_T000770	Novel_gene	1	540660	547458	scaffold_110	+	6799	1589	0.657876	4.19913e-44	4.96774e-45	3.72577	0	0	3.45387	0	0	0.385973	1.54457e-182	2.42201e-184		K01291//carboxypeptidase B [EC:3.4.17.2]+ko04974//Protein digestion and absorption+ko04972//Pancreatic secretion;K01298//carboxypeptidase A2 [EC:3.4.17.15]+ko04974//Protein digestion and absorption+ko04972//Pancreatic secretion			-	-
BGI_novel_G000195	166.28	146.73	94.33	67	170.63	111.2	0	0	0	0	0	0	BGI_novel_G000195	BGI_novel_T000771	Novel_gene	1	540660	547458	scaffold_110	+	6799	1589	-0.213983	2.45085e-28	3.96902e-29	-14.5992	0	0	-14.4127	0	0					K01291//carboxypeptidase B [EC:3.4.17.2]+ko04974//Protein digestion and absorption+ko04972//Pancreatic secretion;K01298//carboxypeptidase A2 [EC:3.4.17.15]+ko04974//Protein digestion and absorption+ko04972//Pancreatic secretion			-	-
BGI_novel_G000196	166.28	146.73	94.33	67	170.63	111.2	0	0	0	0	0	0	BGI_novel_G000196	BGI_novel_T000772	Novel_gene	1	540660	547458	scaffold_110	+	6799	1589	-0.213983	2.45085e-28	3.96902e-29	-14.5992	0	0	-14.4127	0	0					K01291//carboxypeptidase B [EC:3.4.17.2]+ko04974//Protein digestion and absorption+ko04972//Pancreatic secretion;K01298//carboxypeptidase A2 [EC:3.4.17.15]+ko04974//Protein digestion and absorption+ko04972//Pancreatic secretion			-	-
BGI_novel_G000197	185.5	120.11	76.08	63.36	198.1	139.33	81.16	66.61	56.54	151.18	60.52	71.54	BGI_novel_G000197	BGI_novel_T000775	Novel_gene	1	545145	545635	scaffold_110	+	491	268	0.0799614	0.104791	0.129744	-0.927725	4.89219e-49	1.35687e-49	-0.517212	1.09059e-19	5.76544e-20	0.490474	2.43564e-12	2.73991e-13					-	-
BGI_novel_G000198	3.06	4.54	2.36	2.89	2.83	2.97	4.33	4.87	3.48	4.3	3.24	4.73	BGI_novel_G000198	BGI_novel_T000789	Novel_gene	1	622359	623658	scaffold_110	+	1300	1300	-0.197754	0.11448	0.144238	0.344303	0.00394965	0.00509721	0.496265	8.9305e-05	0.000101945	-0.0457922	0.541489	0.692832		K10848//DNA excision repair protein ERCC-4 [EC:3.1.-.-]+ko03420//Nucleotide excision repair+ko03460//Fanconi anemia pathway			-	-
BGI_novel_G000199	0	0.3	0.61	0.29	0.36	0.73	0	0	0	0.18	0	0	BGI_novel_G000199	BGI_novel_T000790	Novel_gene	1	628141	628459	scaffold_110	.	319	319	0.577439	0.302536	0.509666				-2.9556	0.0151097	0.0244049								-	-
BGI_novel_G000200	3.04	3.3	2.86	2.01	1.02	1.61	1.84	1.2	1.18	0.94	0.81	2.24	BGI_novel_G000200	BGI_novel_T000794	Novel_gene	1	703596	704446	scaffold_110	-	851	851	-0.996399	2.10136e-06	9.76168e-07	-1.12745	6.97533e-08	5.57909e-08	-0.209124	0.178603	0.401047	-0.0780738	0.570213	0.758573					-	-
BGI_novel_G000201	31.35	30.66	31.59	32.58	42.79	33.59	16.79	15.05	19.85	21.32	18.85	20.46	BGI_novel_G000201	BGI_novel_T000795	Novel_gene	1	721006	727665	scaffold_110	-	6660	1648	0.221929	2.56041e-09	9.02996e-10	-0.862114	2.35249e-86	4.59026e-87	-0.850068	6.01544e-99	1.15761e-99	0.233975	6.54526e-06	1.24947e-06		K12385//Niemann-Pick C1 protein+ko04142//Lysosome+ko04979//Cholesterol metabolism			-	-
BGI_novel_G000202	21.5	19.79	21.04	27.01	33.08	33.63	44.89	46.98	23.31	47.39	49.5	57.26	BGI_novel_G000202	BGI_novel_T000796	Novel_gene	1	721006	728610	scaffold_110	-	7605	1846	0.589138	6.12718e-50	6.63658e-51	0.885935	1.13946e-124	1.7432e-125	0.718243	2.21911e-117	3.83244e-118	0.421446	3.9122e-45	1.73751e-46		K12385//Niemann-Pick C1 protein+ko04142//Lysosome+ko04979//Cholesterol metabolism			-	-
BGI_novel_G000203	5.84	6.84	6.97	6.99	11.45	14.09	21.55	12.89	3.74	8.32	13.37	8.53	BGI_novel_G000203	BGI_novel_T000797	Novel_gene	1	729101	734843	scaffold_110	-	5743	1539	0.727507	1.69241e-21	3.32808e-22	0.96881	5.44154e-41	1.69147e-41	-0.0991355	0.0715417	0.138173	-0.340438	6.04761e-07	1.01428e-07		K12385//Niemann-Pick C1 protein+ko04142//Lysosome+ko04979//Cholesterol metabolism			-	-
BGI_novel_G000204	19.02	10.15	12.88	19	28.97	22.41	23.15	23.58	8.53	33.56	30.69	36.52	BGI_novel_G000204	BGI_novel_T000798	Novel_gene	1	729101	734859	scaffold_110	-	5759	1399	0.7489	4.40443e-43	5.2743e-44	0.397047	5.28264e-12	3.39546e-12	0.513083	1.77817e-32	6.87705e-33	0.864936	5.88742e-79	1.6973e-80		K12385//Niemann-Pick C1 protein+ko04142//Lysosome+ko04979//Cholesterol metabolism			-	-
BGI_novel_G000205	2.59	4.14	2.91	3.07	3.73	4.16	5.22	3.55	2.96	3.96	5.45	2.96	BGI_novel_G000205	BGI_novel_T000824	Novel_gene	1	96733	98430	scaffold_111	+	1698	522	0.181104	0.25223	0.396538	0.271753	0.106929	0.194939	0.182443	0.162766	0.359668	0.0917933	0.518319	0.638702					-	-
BGI_novel_G000206	4.43	5.31	3.34	2.4	6.29	2.7	3.48	3.07	5.09	2.51	1.81	3.37	BGI_novel_G000206	BGI_novel_T000825	Novel_gene	1	361353	361898	scaffold_111	-	546	546	-0.189073	0.214418	0.32119	-0.185428	0.16657	0.328893	-0.581633	0.00492213	0.00716982	-0.585279	0.0166513	0.00662333					-	-
BGI_novel_G000207	0	0	0.02	0.05	0.04	0.02	2.4	2.25	1.83	2.07	2.3	2.23	BGI_novel_G000207	BGI_novel_T000834	Novel_gene	1	748751	751068	scaffold_111	.	2318	2318	2.32634	0.0762211	0.0881927	8.18236	3.27088e-61	7.91479e-62	5.88166	8.04773e-72	1.91294e-72	0.0256366	0.598415	0.828147		K10848//DNA excision repair protein ERCC-4 [EC:3.1.-.-]+ko03420//Nucleotide excision repair+ko03460//Fanconi anemia pathway;K18585//intermediate filament protein if;K18468//vacuolar protein sorting-associated protein 35+ko04144//Endocytosis;K11807//WD and tetratricopeptide repeats protein 1;K17079//optic atrophy protein 1 [EC:3.6.5.5]			-	-
BGI_novel_G000208	6.16	5.12	4.02	5.54	2.15	3.05	0.86	0.49	1.77	1.17	0.18	1.14	BGI_novel_G000208	BGI_novel_T000852	Novel_gene	1	14099	14487	scaffold_112	+	389	369	-0.514815	0.029896	0.0294656	-2.30913	1.14386e-12	7.14001e-13	-2.12423	1.22252e-08	1.02674e-08	-0.329911	0.458567	0.513401					-	-
BGI_novel_G000209	3.55	4.59	3.14	2.84	10.03	8.23	0	0	0	0	0	0	BGI_novel_G000209	BGI_novel_T000863	Novel_gene	1	183753	184454	scaffold_112	+	702	702	0.908025	1.8483e-09	6.42619e-10	-8.15154	1.46261e-30	5.4364e-31	-9.0871	6.17026e-51	1.79527e-51					K17597//double-stranded RNA-binding protein Staufen			-	-
BGI_novel_G000210	4.49	10.33	2.8	4.13	3.49	3.14	0	0	0	0	0	0	BGI_novel_G000210	BGI_novel_T000864	Novel_gene	1	282527	282760	scaffold_112	.	234	234	-0.718285	0.0214878	0.0200924	-6.82001	2.54518e-14	1.47546e-14	-6.12926	1.36641e-09	1.07622e-09								-	-
BGI_novel_G000211	1.76	2.14	0.86	1.49	3.38	2.2	1.87	1.06	0.14	1.95	1.02	1.18	BGI_novel_G000211	BGI_novel_T000877	Novel_gene	1	445463	447389	scaffold_112	+	1927	1795	0.575507	0.000117638	6.74358e-05	-0.618835	0.000427193	0.000475413	-0.786297	1.3897e-07	1.24849e-07	0.408046	0.0510974	0.0252965					-	-
BGI_novel_G000212	2.32	1.81	1.41	2.17	1.65	1.63	1.8	0.9	0.83	9.58	15.17	3.47	BGI_novel_G000212	BGI_novel_T000878	Novel_gene	1	455662	457258	scaffold_112	.	1597	1597	-0.0217238	0.444951	0.89066	-0.636478	0.000260331	0.000282062	2.38048	1.35864e-114	2.38108e-115	2.99524	4.11294e-146	7.41081e-148		K19511//peroxidase [EC:1.11.1.7];K13089//interleukin enhancer-binding factor 2;K00306//sarcosine oxidase / L-pipecolate oxidase [EC:1.5.3.1 1.5.3.7]+ko04146//Peroxisome+ko00260//Glycine, serine and threonine metabolism+ko00310//Lysine degradation+ko01100//Metabolic pathways;K04911//potassium voltage-gated channel Eag-related subfamily H member 8;K06704//disintegrin and metalloproteinase domain-co…			-	-
BGI_novel_G000213	5.87	5.2	4.13	5.09	6.79	6.49	5.89	6.23	5.41	5.56	4.76	5.76	BGI_novel_G000213	BGI_novel_T000880	Novel_gene	1	563875	567670	scaffold_112	-	3796	3796	0.275509	4.0352e-06	1.93392e-06	0.203845	0.000435696	0.000485355	-0.196395	0.000426898	0.000531771	-0.124732	0.057491	0.0293128	Tub	K04445//ribosomal protein S6 kinase alpha-5 [EC:2.7.11.1]+ko04722//Neurotrophin signaling pathway+ko05219//Bladder cancer+ko04668//TNF signaling pathway+ko04261//Adrenergic signaling in cardiomyocytes+ko04713//Circadian entrainment+ko05200//Pathways in cancer+ko05206//MicroRNAs in cancer+ko04010//MAPK signaling pathway			-	-
BGI_novel_G000214	2.15	1.81	1.68	2.66	3.2	2.53	2.4	2.6	0.95	3.12	2.85	2.55	BGI_novel_G000214	BGI_novel_T000881	Novel_gene	1	568563	572813	scaffold_112	-	4251	933	0.578589	0.0029006	0.00212221	0.0767174	0.308648	0.707987	0.0199728	0.34073	0.905687	0.521844	0.0117714	0.00442772		K04445//ribosomal protein S6 kinase alpha-5 [EC:2.7.11.1]+ko04722//Neurotrophin signaling pathway+ko05219//Bladder cancer+ko04668//TNF signaling pathway+ko04261//Adrenergic signaling in cardiomyocytes+ko04713//Circadian entrainment+ko05200//Pathways in cancer+ko05206//MicroRNAs in cancer+ko04010//MAPK signaling pathway			-	-
BGI_novel_G000215	1.95	1.66	1.41	2.27	3.24	3.17	2.58	2.81	0.47	2.22	2.39	2.27	BGI_novel_G000215	BGI_novel_T000882	Novel_gene	1	573157	629467	scaffold_112	-	56311	2085	0.793802	7.12684e-10	2.40387e-10	0.22835	0.0582012	0.0976046	-0.336368	0.00247828	0.00344131	0.229085	0.114889	0.0700587		K04445//ribosomal protein S6 kinase alpha-5 [EC:2.7.11.1]+ko04722//Neurotrophin signaling pathway+ko05219//Bladder cancer+ko04668//TNF signaling pathway+ko04261//Adrenergic signaling in cardiomyocytes+ko04713//Circadian entrainment+ko05200//Pathways in cancer+ko05206//MicroRNAs in cancer+ko04010//MAPK signaling pathway			-	-
BGI_novel_G000216	56.62	52.24	50.02	38.2	50.33	65.21	60.43	55.99	74.17	53.27	54.56	60.38	BGI_novel_G000216	BGI_novel_T000901	Novel_gene	1	12610	14324	scaffold_1124	+	1715	970	-0.0488389	0.15238	0.206632	0.253789	6.2478e-12	4.03253e-12	0.132296	0.000382976	0.000473932	-0.170331	1.005e-05	1.97626e-06		K13238//Delta3-Delta2-enoyl-CoA isomerase [EC:5.3.3.8]+ko00071//Fatty acid degradation			-	-
BGI_novel_G000217	0.29	0.28	0	0	0.55	0.42	0.57	0	0	0.17	0.15	0	BGI_novel_G000217	BGI_novel_T000903	Novel_gene	1	4946	5282	scaffold_1127	.	337	337	0.788205	0.276296	0.450316	0.0170498	0.395579	0.988568	-1.57838	0.0919714	0.184359	-0.807225	0.477826	0.551387					-	-
BGI_novel_G000218	3.53	4.32	3.39	5.49	2.99	5.23	4.14	3.97	3.75	3.44	4.16	3.25	BGI_novel_G000218	BGI_novel_T000904	Novel_gene	1	14127	15147	scaffold_1128	+	1021	780	0.278061	0.0646449	0.0724496	0.0675295	0.296543	0.67314	-0.32715	0.0208328	0.0348442	-0.116618	0.431245	0.467016	THAP	K20306//trafficking protein particle complex subunit 9		GO:1901363//heterocyclic compound binding;GO:0005488//binding;GO:0003676//nucleic acid binding;GO:0097159//organic cyclic compound binding;GO:0003677//DNA binding;	-	-
BGI_novel_G000219	0.56	0.97	0.61	0.5	0.9	0.56	0.89	0.62	0.8	1.42	0.81	0.89	BGI_novel_G000219	BGI_novel_T000907	Novel_gene	1	51519	52413	scaffold_113	-	895	895	-0.12487	0.385734	0.723297	0.10625	0.323022	0.753149	0.656098	0.0235481	0.0399789	0.424978	0.21494	0.164899		K00326//cytochrome-b5 reductase [EC:1.6.2.2]+ko00520//Amino sugar and nucleotide sugar metabolism			-	-
BGI_novel_G000220	3.3	1.38	1.92	2.19	2.97	4.22	3.96	3.36	0.39	2.11	3.86	3.33	BGI_novel_G000220	BGI_novel_T000909	Novel_gene	1	61621	86135	scaffold_113	+	24515	982	0.510475	0.00383852	0.00288715	0.23234	0.106929	0.194952	-0.00227737	0.360547	0.988337	0.275858	0.140109	0.0906101		K05702//afadin+ko04024//cAMP signaling pathway+ko04530//Tight junction+ko04670//Leukocyte transendothelial migration+ko04014//Ras signaling pathway+ko04015//Rap1 signaling pathway+ko04520//Adherens junction			-	-
BGI_novel_G000221	6.17	6.33	6.28	4.74	7.26	6.97	1.74	1.66	1.51	2.57	0.87	1.15	BGI_novel_G000221	BGI_novel_T000911	Novel_gene	1	201985	204905	scaffold_113	-	2921	1074	0.016005	0.440924	0.87912	-1.94288	3.29081e-39	1.05346e-39	-2.06692	3.30978e-43	1.07169e-43	-0.108036	0.502421	0.604808		K10456//kelch-like protein 19+ko05225//Hepatocellular carcinoma+ko05418//Fluid shear stress and atherosclerosis+ko04120//Ubiquitin mediated proteolysis+ko05200//Pathways in cancer			-	-
BGI_novel_G000222	0.89	1.47	0.14	0.87	1.38	0.72	3.07	3.46	2.24	1.95	1.98	2.95	BGI_novel_G000222	BGI_novel_T000912	Novel_gene	1	201985	204905	scaffold_113	-	2921	1329	0.25622	0.204175	0.299465	1.80664	1.74267e-21	8.06656e-22	1.20779	2.8797e-10	2.18708e-10	-0.342632	0.0388417	0.018151		K10456//kelch-like protein 19+ko05225//Hepatocellular carcinoma+ko05418//Fluid shear stress and atherosclerosis+ko04120//Ubiquitin mediated proteolysis+ko05200//Pathways in cancer			-	-
BGI_novel_G000223	5.21	3.91	1.68	6.7	4.44	5.86	4.19	4.44	3.36	4.31	3.97	4.47	BGI_novel_G000223	BGI_novel_T000913	Novel_gene	1	201985	204905	scaffold_113	-	2921	1099	0.653352	2.511e-07	1.05919e-07	0.148398	0.140018	0.267186	-0.410822	0.000362427	0.000446899	0.0941315	0.427798	0.459824		K10456//kelch-like protein 19+ko05225//Hepatocellular carcinoma+ko05418//Fluid shear stress and atherosclerosis+ko04120//Ubiquitin mediated proteolysis+ko05200//Pathways in cancer			-	-
BGI_novel_G000224	5.97	5	3.84	5.37	6.35	7.31	5.49	6.88	2.05	5.8	6.92	5.61	BGI_novel_G000224	BGI_novel_T000924	Novel_gene	1	329059	341405	scaffold_113	-	12347	1741	0.36273	4.94471e-05	2.69025e-05	-0.0378088	0.299981	0.682212	-0.0514427	0.223284	0.526868	0.349096	0.000244678	5.87427e-05		K08855//cyclin G-associated kinase [EC:2.7.11.1]			-	-
BGI_novel_G000225	1.93	1.42	1.32	1.78	2.36	3.79	3.98	4.66	1.89	3.11	2.97	3.97	BGI_novel_G000225	BGI_novel_T000925	Novel_gene	1	334444	341405	scaffold_113	-	6962	1488	0.764128	2.07683e-06	9.62858e-07	1.17317	1.01888e-15	5.60218e-16	0.345614	0.00471555	0.00684082	-0.0634293	0.496302	0.593106		K08855//cyclin G-associated kinase [EC:2.7.11.1]			-	-
BGI_novel_G000226	5.01	6.76	4.53	3.96	5.46	8.15	2.85	3.25	2.67	2.21	1.89	3.34	BGI_novel_G000226	BGI_novel_T000939	Novel_gene	1	442315	449579	scaffold_113	-	7265	4400	0.107714	0.041862	0.0435484	-0.89737	4.86572e-45	1.42909e-45	-1.24108	7.46835e-82	1.61892e-82	-0.235995	0.00606413	0.00204887		K10848//DNA excision repair protein ERCC-4 [EC:3.1.-.-]+ko03420//Nucleotide excision repair+ko03460//Fanconi anemia pathway;K08115//chondroitin sulfate proteoglycan 4;K08796//BR serine/threonine kinase [EC:2.7.11.1]			-	-
BGI_novel_G000227	4.67	1.86	1.73	3.7	2.89	6.41	1.46	1.07	0.89	0.93	1.7	0.62	BGI_novel_G000227	BGI_novel_T000941	Novel_gene	1	523983	524737	scaffold_113	.	755	755	0.651384	0.000269309	0.000163373	-1.27248	1.47749e-07	1.21032e-07	-1.97705	1.00815e-19	5.3245e-20	-0.053191	0.610514	0.859485		K14832//ribosome biogenesis protein MAK21;K04352//Ras GTPase-activating protein 1+ko04360//Axon guidance+ko04013//MAPK signaling pathway - fly+ko04010//MAPK signaling pathway+ko04014//Ras signaling pathway;K09533//DnaJ homolog subfamily C member 13;K06704//disintegrin and metalloproteinase domain-containing protein 10 [EC:3.4.24.81]+ko05120//Epithelial cell signaling in Helicobacter pylori infect…			-	-
BGI_novel_G000228	1.77	0.9	0.31	1.88	3.67	2.81	0.42	0.54	0.98	0.72	0.86	0.98	BGI_novel_G000228	BGI_novel_T000944	Novel_gene	1	1056677	1059372	scaffold_113	-	2696	2696	1.50204	7.97281e-32	1.1874e-32	-0.625513	0.000522293	0.000587078	-1.71246	3.65957e-39	1.26216e-39	0.415091	0.0534233	0.0267758		K15003//cytochrome P450 family 9 [EC:1.14.-.-];K01951//GMP synthase (glutamine-hydrolysing) [EC:6.3.5.2]+ko00983//Drug metabolism - other enzymes+ko00230//Purine metabolism+ko01100//Metabolic pathways;K04883//potassium voltage-gated channel Shaker-related subfamily A, beta member 2;K13752//solute carrier family 24 (sodium/potassium/calcium exchanger), member 4+ko04740//Olfactory transduction;K073…		GO:0044238//primary metabolic process;GO:0071704//organic substance metabolic process;GO:1901360//organic cyclic compound metabolic process;GO:0009987//cellular process;GO:0008152//metabolic process;GO:0046483//heterocycle metabolic process;GO:0044260//cellular macromolecule metabolic process;GO:0006725//cellular aromatic compound metabolic process;GO:0006139//nucleobase-containing compound metab…	-	-
BGI_novel_G000229	0.61	0.97	0.51	0.56	1.67	0.58	0.23	0.34	0.71	0.54	0.29	0.09	BGI_novel_G000229	BGI_novel_T000945	Novel_gene	1	1059480	1061224	scaffold_113	-	1745	1745	0.438428	0.0492652	0.0528235	-0.718239	0.00683168	0.00922479	-1.64359	3.69098e-09	2.98936e-09	-0.486924	0.201263	0.149192		K00665//fatty acid synthase, animal type [EC:2.3.1.85]+ko04910//Insulin signaling pathway+ko00061//Fatty acid biosynthesis+ko04152//AMPK signaling pathway+ko01100//Metabolic pathways+ko01212//Fatty acid metabolism;K00106//xanthine dehydrogenase/oxidase [EC:1.17.1.4 1.17.3.2]+ko04146//Peroxisome+ko00983//Drug metabolism - other enzymes+ko00232//Caffeine metabolism+ko00230//Purine metabolism+ko0110…			-	-
BGI_novel_G000230	5.28	3.75	2.12	4.65	7.58	7.15	3.38	4.28	7.18	4.94	3.35	5.33	BGI_novel_G000230	BGI_novel_T000946	Novel_gene	1	1061862	1065681	scaffold_113	+	3820	3672	0.803808	1.13278e-36	1.54411e-37	0.404336	2.26175e-09	1.66179e-09	-0.517634	4.74261e-18	2.64277e-18	-0.118162	0.104418	0.0623214		K15003//cytochrome P450 family 9 [EC:1.14.-.-];K10268//F-box and leucine-rich repeat protein 2/20;K00106//xanthine dehydrogenase/oxidase [EC:1.17.1.4 1.17.3.2]+ko04146//Peroxisome+ko00983//Drug metabolism - other enzymes+ko00232//Caffeine metabolism+ko00230//Purine metabolism+ko01100//Metabolic pathways			-	-
BGI_novel_G000231	6.66	10.05	7.97	10.43	10.95	13.45	12.31	11.68	9.4	11.41	9.78	13.94	BGI_novel_G000231	BGI_novel_T000947	Novel_gene	1	5433	5905	scaffold_1130	.	473	473	0.490125	0.000413716	0.00025848	0.417547	0.00169146	0.00205101	0.0154332	0.339004	0.899366	0.0880105	0.436041	0.475097					-	-
BGI_novel_G000233	0	0.66	0	0	0	0	0.23	0.23	2.25	1.14	0.21	0	BGI_novel_G000233	BGI_novel_T000958	Novel_gene	1	7111	7407	scaffold_114	.	297	297				1.9962	0.0124286	0.017693	3.5358	0.0141337	0.0226678	-1.00688	0.204599	0.152702					-	-
BGI_novel_G000234	1.29	0.84	1.54	0.71	1.37	2.76	1.52	2.01	0.28	1.7	0.79	2.47	BGI_novel_G000234	BGI_novel_T000959	Novel_gene	1	43012	43964	scaffold_114	+	953	433	0.391436	0.202071	0.295502	0.0420538	0.376119	0.915506	0.0381207	0.342694	0.911997	0.387503	0.316686	0.288915		K15719//protein O-GlcNAcase / histone acetyltransferase [EC:3.2.1.169 2.3.1.48]+ko04931//Insulin resistance			-	-
BGI_novel_G000235	3.2	1.55	1.55	1.58	3.04	2.1	1.12	3	1.59	4.27	2.93	1.31	BGI_novel_G000235	BGI_novel_T000960	Novel_gene	1	44066	44914	scaffold_114	+	849	300	0.102024	0.408612	0.787841	-0.175893	0.291421	0.657447	0.336095	0.153611	0.335466	0.614012	0.142051	0.0926271		K15719//protein O-GlcNAcase / histone acetyltransferase [EC:3.2.1.169 2.3.1.48]+ko04931//Insulin resistance			-	-
BGI_novel_G000236	2.92	1.12	2.26	1.7	2.76	3.06	1.38	2.65	0.89	2.86	2.71	3.06	BGI_novel_G000236	BGI_novel_T000961	Novel_gene	1	45841	63305	scaffold_114	+	17465	872	0.258468	0.139937	0.18573	-0.366552	0.0547397	0.0912251	0.198454	0.127152	0.268089	0.823474	0.000152619	3.54073e-05		K15719//protein O-GlcNAcase / histone acetyltransferase [EC:3.2.1.169 2.3.1.48]+ko04931//Insulin resistance			-	-
BGI_novel_G000237	1.61	1.6	1.39	0.77	0.43	1.02	2.5	2.43	0.53	1.39	2.09	1.89	BGI_novel_G000237	BGI_novel_T000962	Novel_gene	1	45841	63305	scaffold_114	+	17465	887	-1.06731	0.000286198	0.000174408	0.243568	0.146196	0.280964	1.29351	1.93981e-06	1.89882e-06	-0.0173725	0.640428	0.935815		K15719//protein O-GlcNAcase / histone acetyltransferase [EC:3.2.1.169 2.3.1.48]+ko04931//Insulin resistance			-	-
BGI_novel_G000238	1.91	4.9	3.64	2.65	2.95	2.9	3.98	3.27	2.81	4.64	3.44	3.57	BGI_novel_G000238	BGI_novel_T000963	Novel_gene	1	69119	73437	scaffold_114	+	4319	554	-0.301522	0.125296	0.161472	-0.0708059	0.316037	0.731445	0.450475	0.0185518	0.0306536	0.219759	0.302689	0.271046		K15719//protein O-GlcNAcase / histone acetyltransferase [EC:3.2.1.169 2.3.1.48]+ko04931//Insulin resistance			-	-
BGI_novel_G000239	1.87	2.02	1.77	1.79	1.81	1.96	2.72	3.9	3.14	2.99	2.19	2.63	BGI_novel_G000239	BGI_novel_T000970	Novel_gene	1	197162	200348	scaffold_114	-	3187	1347	-0.0268318	0.43954	0.875379	0.775505	2.11597e-07	1.74998e-07	0.486213	0.00144872	0.00194241	-0.316124	0.0424165	0.0202308		K16860//phospholipase D3/4 [EC:3.1.4.4]+ko00564//Glycerophospholipid metabolism+ko00565//Ether lipid metabolism+ko01100//Metabolic pathways			-	-
BGI_novel_G000240	0.88	0.88	0.64	1.12	0.8	1.25	3.25	2.29	2.88	1.77	2.07	2.06	BGI_novel_G000240	BGI_novel_T000971	Novel_gene	1	218142	219033	scaffold_114	-	892	378	0.403518	0.263673	0.422223	1.80041	5.192e-06	4.76335e-06	0.90717	0.0140965	0.022594	-0.489725	0.167365	0.115812		K16860//phospholipase D3/4 [EC:3.1.4.4]+ko00564//Glycerophospholipid metabolism+ko00565//Ether lipid metabolism+ko01100//Metabolic pathways			-	-
BGI_novel_G000241	4.48	5.69	6.31	5.07	6.05	7.48	1.87	2.24	2.65	1.62	1.57	2.05	BGI_novel_G000241	BGI_novel_T000972	Novel_gene	1	231958	232874	scaffold_114	-	917	733	0.170196	0.152474	0.206819	-1.30278	1.01427e-13	6.0074e-14	-1.82325	3.23648e-24	1.51604e-24	-0.350278	0.178862	0.126908		K13176//THO complex subunit 7+ko03013//RNA transport		GO:0008152//metabolic process;GO:0016070//RNA metabolic process;GO:1901360//organic cyclic compound metabolic process;GO:0009987//cellular process;GO:0090304//nucleic acid metabolic process;GO:0046483//heterocycle metabolic process;GO:0006397//mRNA processing;GO:0006725//cellular aromatic compound metabolic process;GO:0044260//cellular macromolecule metabolic process;GO:0010467//gene expression;G…	-	-
BGI_novel_G000242	5.74	7.05	5.69	5.96	6.48	6.58	5.05	5.85	5.34	5.14	4.88	5.79	BGI_novel_G000242	BGI_novel_T000973	Novel_gene	1	255268	257020	scaffold_114	+	1753	1527	0.0416119	0.352197	0.634616	-0.192787	0.0225194	0.0339804	-0.268046	0.00220371	0.00303568	-0.0336472	0.554046	0.720122		K22073//transferase CAF17, mitochondrial [EC:2.1.-.-]			-	-
BGI_novel_G000243	4.18	2.14	2.51	3.42	3.39	4.32	3.74	3.34	1.42	2.36	2.47	3.83	BGI_novel_G000243	BGI_novel_T000983	Novel_gene	1	12195	17427	scaffold_1144	-	5233	611	0.332468	0.0805374	0.0944662	-0.0591882	0.332227	0.780252	-0.357129	0.0399263	0.0716708	0.0345269	0.615476	0.870376		K07190//phosphorylase kinase alpha/beta subunit+ko04020//Calcium signaling pathway+ko04910//Insulin signaling pathway+ko04922//Glucagon signaling pathway			-	-
BGI_novel_G000244	1.8	2.14	3.19	4.18	1.92	3.46	6.29	7.12	5.27	6.96	6.95	5.36	BGI_novel_G000244	BGI_novel_T000985	Novel_gene	1	9010	10242	scaffold_1149	-	1233	552	0.409196	0.0676668	0.0765568	1.37158	3.15666e-12	2.00614e-12	1.02343	1.28665e-08	1.08192e-08	0.0610463	0.539011	0.68615		K03260//translation initiation factor 4G+ko05416//Viral myocarditis+ko03013//RNA transport			-	-
BGI_novel_G000245	4.92	4.18	2.86	3.84	4.83	4.29	4.08	5.02	5.25	2.73	4.5	4.88	BGI_novel_G000245	BGI_novel_T000994	Novel_gene	1	219563	220727	scaffold_115	+	1165	685	0.119125	0.286583	0.47326	0.25064	0.0707415	0.12156	-0.0910347	0.239913	0.579169	-0.22255	0.214417	0.164206		K15203//general transcription factor 3C polypeptide 6			-	-
BGI_novel_G000247	0.05	0.18	0.12	0.15	0.43	0.26	0.48	0.55	0.51	0.41	0.27	0.37	BGI_novel_G000247	BGI_novel_T001008	Novel_gene	1	333885	336632	scaffold_115	.	2748	2748	1.26134	0.00121606	0.000824783	2.12663	7.42156e-11	5.03516e-11	0.294579	0.141118	0.303045	-0.570716	0.0421701	0.0200805		K10848//DNA excision repair protein ERCC-4 [EC:3.1.-.-]+ko03420//Nucleotide excision repair+ko03460//Fanconi anemia pathway;K08115//chondroitin sulfate proteoglycan 4;K08796//BR serine/threonine kinase [EC:2.7.11.1];K11142//cytosol aminopeptidase [EC:3.4.11.1 3.4.11.5]+ko00330//Arginine and proline metabolism+ko00480//Glutathione metabolism+ko01100//Metabolic pathways;K17388//Rho-associated prote…			-	-
BGI_novel_G000248	0	0	0	0	0.16	0	0	0	0	0	0	0	BGI_novel_G000248	BGI_novel_T001009	Novel_gene	1	427328	427711	scaffold_115	.	384	384																	-	-
BGI_novel_G000249	1.38	0.62	0.63	1.7	1.83	0.79	0.27	0.46	0.53	0.15	1.04	1.11	BGI_novel_G000249	BGI_novel_T001022	Novel_gene	1	625923	630469	scaffold_115	-	4547	4122	0.723576	1.31267e-08	4.94352e-09	-1.06789	3.13796e-10	2.19457e-10	-0.891512	2.59723e-12	1.80347e-12	0.899953	9.81031e-07	1.67974e-07		K06237//collagen, type IV, alpha+ko05222//Small cell lung cancer+ko04512//ECM-receptor interaction+ko04510//Focal adhesion+ko04933//AGE-RAGE signaling pathway in diabetic complications+ko05146//Amoebiasis+ko04974//Protein digestion and absorption+ko05200//Pathways in cancer+ko04151//PI3K-Akt signaling pathway+ko04926//Relaxin signaling pathway+ko05165//Human papillomavirus infection			-	-
BGI_novel_G000250	6.75	7.18	5.45	6.21	6.64	10.36	15.44	12.32	13.3	8.27	10.5	9.52	BGI_novel_G000250	BGI_novel_T001026	Novel_gene	1	700971	702010	scaffold_115	+	1040	924	0.256225	0.0190338	0.0175081	1.0777	1.85911e-30	6.93358e-31	0.293757	0.00187103	0.00255097	-0.527714	2.67455e-09	3.67031e-10					-	-
BGI_novel_G000251	24.04	20.62	21.17	28.55	34.77	48.1	29.1	23.11	18.99	20.34	23.3	18.79	BGI_novel_G000251	BGI_novel_T001038	Novel_gene	1	8153	10059	scaffold_1158	+	1907	1561	0.758124	5.01614e-77	3.91003e-78	0.114121	0.00837982	0.0115129	-0.831683	6.74425e-92	1.35982e-92	-0.18768	0.000155412	3.60702e-05	MYB	K09511//DnaJ homolog subfamily B member 5;K09507//DnaJ homolog subfamily B member 1+ko04141//Protein processing in endoplasmic reticulum+ko05164//Influenza A			-	-
BGI_novel_G000252	0	0	0	0.91	0	0.92	0.31	0	0.4	1.2	0.38	0	BGI_novel_G000252	BGI_novel_T001039	Novel_gene	1	41970	42228	scaffold_116	.	259	259	3.70707	0.0163293	0.0146668				-0.196098	0.31275	0.811199	1.13932	0.301464	0.269449					-	-
BGI_novel_G000253	5.07	5.81	4.64	4.93	5.44	6.97	4.7	4.73	3.23	6.06	4.63	4.8	BGI_novel_G000253	BGI_novel_T001042	Novel_gene	1	450184	460161	scaffold_116	+	9978	1688	0.158412	0.0661499	0.0745567	-0.294872	0.00171895	0.00208758	-0.165509	0.0344873	0.0609567	0.287775	0.00724118	0.00252272	zf-NF-X1	K20995//Notch 3+ko04320//Dorso-ventral axis formation+ko01522//Endocrine resistance+ko04919//Thyroid hormone signaling pathway+ko04658//Th1 and Th2 cell differentiation+ko05200//Pathways in cancer+ko05206//MicroRNAs in cancer+ko04371//Apelin signaling pathway+ko05224//Breast cancer+ko04330//Notch signaling pathway+ko05165//Human papillomavirus infection			-	-
BGI_novel_G000254	9.1	12.97	11.94	10.23	10.16	11.36	8.81	8.25	8.77	10.77	8.82	8.73	BGI_novel_G000254	BGI_novel_T001043	Novel_gene	1	463487	464958	scaffold_116	-	1472	418	-0.105375	0.271692	0.440206	-0.419164	0.00281905	0.00354237	-0.163178	0.120116	0.250607	0.150611	0.334588	0.313851		K20182//vacuolar protein sorting-associated protein 33			-	-
BGI_novel_G000255	7.7	7.55	8.66	7.71	7.48	8.96	7.78	7.04	4.64	8.9	6.14	7.88	BGI_novel_G000255	BGI_novel_T001044	Novel_gene	1	465883	470288	scaffold_116	-	4406	1285	0.0118114	0.444425	0.889196	-0.298685	0.000707994	0.000812957	-0.0783047	0.162096	0.357857	0.232192	0.0227478	0.00956894		K20182//vacuolar protein sorting-associated protein 33			-	-
BGI_novel_G000256	0.19	0.07	0	0.22	0.57	1.23	0.59	0.05	0.35	0.48	0	0.34	BGI_novel_G000256	BGI_novel_T001045	Novel_gene	1	503055	503519	scaffold_116	.	465	465	2.94769	0.000972023	0.000647034	1.92714	0.038165	0.0609191	-1.32805	0.0237931	0.0404596	-0.307508	0.540565	0.690122				GO:0012501//programmed cell death;GO:0006915//apoptotic process;GO:0008219//cell death;GO:0009987//cellular process;GO:0043229//intracellular organelle;GO:0043231//intracellular membrane-bounded organelle;GO:0005634//nucleus;GO:0005622//intracellular;GO:0043226//organelle;GO:0043227//membrane-bounded organelle;GO:0005623//cell;GO:0044464//cell part;GO:0044424//intracellular part;	-	-
BGI_novel_G000257	1.25	0.89	1.87	1.21	1.6	1.22	0.39	0.17	0.2	0	0.57	0	BGI_novel_G000257	BGI_novel_T001050	Novel_gene	1	530693	531355	scaffold_116	.	663	663	0.00472024	0.474344	0.987345	-2.39866	1.20319e-07	9.80885e-08	-2.76534	8.00357e-09	6.64424e-09	-0.361953	0.508031	0.615683		K05609//ubiquitin carboxyl-terminal hydrolase L3 [EC:3.4.19.12]			-	-
BGI_novel_G000258	2.45	1.74	0.88	5.34	1.1	3.52	4.15	2.39	2.61	2.96	8.31	1.7	BGI_novel_G000258	BGI_novel_T001056	Novel_gene	1	641652	641919	scaffold_116	.	268	268	0.966585	0.0155638	0.0138872	0.829117	0.0254046	0.0387695	0.421904	0.0852076	0.168974	0.559372	0.119917	0.0741178					-	-
BGI_novel_G000259	14.95	11.1	11.39	14.85	18.71	22.56	8.92	10.73	3.12	10.68	9.63	9.24	BGI_novel_G000259	BGI_novel_T001069	Novel_gene	1	200	2612	scaffold_1164	+	2413	567	0.582553	4.34925e-09	1.56132e-09	-0.728086	2.22411e-09	1.63309e-09	-0.923832	1.88523e-19	1.00466e-19	0.386807	0.00684661	0.00235859		K05236//coatomer subunit alpha			-	-
BGI_novel_G000260	13.58	8.91	11.24	12.33	11.9	18.15	23.51	23.04	12.33	20.69	21	24.59	BGI_novel_G000260	BGI_novel_T001070	Novel_gene	1	2993	5761	scaffold_1164	+	2769	758	0.325353	0.000484129	0.000306036	0.798467	1.12334e-21	5.16622e-22	0.651204	1.20871e-17	6.80943e-18	0.17809	0.0241703	0.0102999		K05236//coatomer subunit alpha		GO:0034613//cellular protein localization;GO:0051649//establishment of localization in cell;GO:0071705//nitrogen compound transport;GO:0006886//intracellular protein transport;GO:0042886//amide transport;GO:0006810//transport;GO:0051234//establishment of localization;GO:0046907//intracellular transport;GO:0045184//establishment of protein localization;GO:0015031//protein transport;GO:0033036//mac…	-	-
BGI_novel_G000261	24.53	28.95	29.23	33.89	37.62	26.65	40.16	34.16	25.23	39.45	38.28	35.73	BGI_novel_G000261	BGI_novel_T001071	Novel_gene	1	6753	9347	scaffold_1164	+	2595	569	0.247774	0.000479685	0.000302974	0.255569	0.000171539	0.000182325	0.207182	0.000770651	0.000996294	0.199388	0.00451195	0.00146687	HSF	K05236//coatomer subunit alpha			-	-
BGI_novel_G000262	36.97	32.21	26.75	43.32	32.68	38.16	54.09	50.49	65.46	47.31	43.28	54.35	BGI_novel_G000262	BGI_novel_T001072	Novel_gene	1	9625	11928	scaffold_1164	+	2304	797	0.248447	4.94657e-06	2.39151e-06	0.816293	2.64081e-65	6.14934e-66	0.347362	2.69257e-13	1.78772e-13	-0.220484	1.33105e-06	2.31277e-07		K05236//coatomer subunit alpha			-	-
BGI_novel_G000263	10.96	8.87	6.21	7.81	11.07	11.4	5.36	5.5	5.47	4.81	5.92	4.68	BGI_novel_G000263	BGI_novel_T001082	Novel_gene	1	198150	201184	scaffold_117	.	3035	3035	0.221218	1.93149e-05	1.00008e-05	-0.674878	1.55116e-30	5.77286e-31	-0.97309	1.61186e-65	4.02062e-66	-0.0769941	0.281411	0.243249		K02349//DNA polymerase theta [EC:2.7.7.7];K00306//sarcosine oxidase / L-pipecolate oxidase [EC:1.5.3.1 1.5.3.7]+ko04146//Peroxisome+ko00260//Glycine, serine and threonine metabolism+ko00310//Lysine degradation+ko01100//Metabolic pathways;K03021//DNA-directed RNA polymerase III subunit RPC2 [EC:2.7.7.6]+ko00230//Purine metabolism+ko03020//RNA polymerase+ko00240//Pyrimidine metabolism+ko04623//Cyto…			-	-
BGI_novel_G000264	0.01	0.32	0	0	0	0.03	69.39	63.3	47.7	55.73	58.81	60.51	BGI_novel_G000264	BGI_novel_T001083	Novel_gene	1	418920	419513	scaffold_117	.	594	594	-3.69175	0.0703104	0.0800099	9.09965	0	0	12.7603	3.38216e-188	4.14916e-189	-0.0310895	0.456857	0.51077					-	-
BGI_novel_G000265	17.98	35.22	13.19	27.04	15.62	42.71	6.9	10.05	4.74	4.46	4.56	4.87	BGI_novel_G000265	BGI_novel_T001118	Novel_gene	1	13313	15559	scaffold_1173	-	2247	1958	0.35443	1.33367e-19	2.7839e-20	-1.61909	3.63073e-197	4.12733e-198	-2.61163	0	0	-0.638113	7.75427e-15	7.66564e-16		K01049//acetylcholinesterase [EC:3.1.1.7]+ko04725//Cholinergic synapse+ko00564//Glycerophospholipid metabolism;K01050//cholinesterase [EC:3.1.1.8]		GO:0016787//hydrolase activity;GO:0003824//catalytic activity;	-	-
BGI_novel_G000266	0.32	1.05	0.14	0.38	0.7	1.75	0	0	0	0	0	0	BGI_novel_G000266	BGI_novel_T001119	Novel_gene	1	12326	13146	scaffold_1174	+	821	821	0.887708	0.0177163	0.0161175	-5.50553	8.87375e-07	7.69047e-07	-6.42077	2.53689e-11	1.83408e-11					K01312//trypsin [EC:3.4.21.4]+ko04974//Protein digestion and absorption+ko04972//Pancreatic secretion+ko04080//Neuroactive ligand-receptor interaction+ko05164//Influenza A			-	-
BGI_novel_G000267	0.33	0	0	0	0.31	0	0	0	0.32	0.32	0	0	BGI_novel_G000267	BGI_novel_T001120	Novel_gene	1	14552	14784	scaffold_1174	.	233	233	0.00441332	0.474344	0.998274	-0.012394	0.395579	0.995153	-0.0443414	0.359204	0.98266	-0.0275341	0.648793	0.989232		K01312//trypsin [EC:3.4.21.4]+ko04974//Protein digestion and absorption+ko04972//Pancreatic secretion+ko04080//Neuroactive ligand-receptor interaction+ko05164//Influenza A			-	-
BGI_novel_G000268	30.8	29.66	23.73	13.3	46.74	26.88	1.57	1.21	1.14	1.2	1.46	0.89	BGI_novel_G000268	BGI_novel_T001129	Novel_gene	1	86236	88777	scaffold_118	-	2542	789	0.056811	0.219545	0.330934	-4.43046	1.8286e-266	1.70495e-267	-4.62172	1.77207e-284	1.59201e-285	-0.134449	0.514112	0.628321		K20346//p24 family protein alpha		GO:0051234//establishment of localization;GO:0051179//localization;GO:0006810//transport;GO:0044446//intracellular organelle part;GO:0012505//endomembrane system;GO:0044432//endoplasmic reticulum part;GO:0044444//cytoplasmic part;GO:0044424//intracellular part;GO:0043229//intracellular organelle;GO:0005623//cell;GO:0005737//cytoplasm;GO:0005789//endoplasmic reticulum membrane;GO:0016021//integral…	-	-
BGI_novel_G000269	28.29	29.01	22.5	25.91	31.79	38.45	34.03	39.34	39.92	29.74	28.94	31.3	BGI_novel_G000269	BGI_novel_T001133	Novel_gene	1	125668	127635	scaffold_118	-	1968	1968	0.269094	1.23539e-13	3.32252e-14	0.499652	2.27036e-48	6.36121e-49	-0.0953758	0.00369341	0.00527128	-0.325934	3.45711e-22	2.48155e-23		K04409//p21-activated kinase 1 [EC:2.7.11.1]+ko04392//Hippo signaling pathway - multiple species+ko04360//Axon guidance+ko04024//cAMP signaling pathway+ko04810//Regulation of actin cytoskeleton+ko04510//Focal adhesion+ko04650//Natural killer cell mediated cytotoxicity+ko04625//C-type lectin receptor signaling pathway+ko05211//Renal cell carcinoma+ko04666//Fc gamma R-mediated phagocytosis+ko04660/…		GO:0000166//nucleotide binding;GO:0017076//purine nucleotide binding;GO:0003824//catalytic activity;GO:0016772//transferase activity, transferring phosphorus-containing groups;GO:0008144//drug binding;GO:1901363//heterocyclic compound binding;GO:0005488//binding;GO:0032553//ribonucleotide binding;GO:1901265//nucleoside phosphate binding;GO:0016773//phosphotransferase activity, alcohol group as ac…	-	-
BGI_novel_G000270	54.78	38.77	38.72	50.35	60.97	74.81	80.52	83.93	37.14	63.09	66.63	68.84	BGI_novel_G000270	BGI_novel_T001134	Novel_gene	1	128069	130514	scaffold_118	-	2446	1092	0.493214	2.36203e-41	2.93099e-42	0.606884	2.89873e-65	6.75449e-66	0.0956758	0.00232169	0.00320846	-0.017994	0.485738	0.570775		K04409//p21-activated kinase 1 [EC:2.7.11.1]+ko04392//Hippo signaling pathway - multiple species+ko04360//Axon guidance+ko04024//cAMP signaling pathway+ko04810//Regulation of actin cytoskeleton+ko04510//Focal adhesion+ko04650//Natural killer cell mediated cytotoxicity+ko04625//C-type lectin receptor signaling pathway+ko05211//Renal cell carcinoma+ko04666//Fc gamma R-mediated phagocytosis+ko04660/…		GO:0097159//organic cyclic compound binding;GO:0000166//nucleotide binding;GO:0043167//ion binding;GO:0004672//protein kinase activity;GO:0140096//catalytic activity, acting on a protein;GO:1901265//nucleoside phosphate binding;GO:0035639//purine ribonucleoside triphosphate binding;GO:0036094//small molecule binding;GO:0008144//drug binding;GO:0030554//adenyl nucleotide binding;GO:0097367//carboh…	-	-
BGI_novel_G000271	1.39	1.16	1.42	0.98	1.58	1.92	1.96	2.21	0.98	1.74	1.24	2.36	BGI_novel_G000271	BGI_novel_T001135	Novel_gene	1	136718	139964	scaffold_118	+	3247	1059	0.176543	0.268032	0.43188	0.37595	0.0500583	0.0822724	0.252529	0.108366	0.222643	0.0531229	0.581814	0.789986	ZBTB	K13956//actin-binding protein IPP			-	-
BGI_novel_G000272	2.92	2.91	2.7	2.13	2.09	3.42	9.87	15.22	11.39	14.02	15.62	13.85	BGI_novel_G000272	BGI_novel_T001136	Novel_gene	1	228139	230804	scaffold_118	.	2666	2666	-0.161017	0.0891666	0.106953	2.08965	6.71971e-210	7.27959e-211	2.51283	0	0	0.262165	2.67713e-08	3.98414e-09					-	-
BGI_novel_G000273	1.54	0.59	0.55	0.48	0.84	0.48	0.58	0.81	1.07	0.6	0.63	0.46	BGI_novel_G000273	BGI_novel_T001138	Novel_gene	1	531086	531916	scaffold_118	.	831	831	-0.558474	0.0950047	0.115391	-0.133593	0.300637	0.684318	-0.104959	0.306678	0.790543	-0.529839	0.19997	0.147786					-	-
BGI_novel_G000274	2.56	1.75	2	3.31	2.9	3.56	2.41	3.08	0.61	2.55	2.4	2.12	BGI_novel_G000274	BGI_novel_T001150	Novel_gene	1	706479	716174	scaffold_118	-	9696	1814	0.630265	7.81231e-07	3.47817e-07	-0.0484083	0.314852	0.72712	-0.466296	8.26174e-05	9.39643e-05	0.212377	0.164151	0.112729					-	-
BGI_novel_G000275	2.32	3.14	2.63	3.22	3.64	3.77	4.6	2.96	1.82	1.89	2.86	0.95	BGI_novel_G000275	BGI_novel_T001152	Novel_gene	1	56	5305	scaffold_1182	-	5250	1129	0.393181	0.00868298	0.00717007	0.2172	0.0843636	0.14847	-0.889259	2.24714e-08	1.91519e-08	-0.713278	5.39902e-05	1.16184e-05		K01951//GMP synthase (glutamine-hydrolysing) [EC:6.3.5.2]+ko00983//Drug metabolism - other enzymes+ko00230//Purine metabolism+ko01100//Metabolic pathways			-	-
BGI_novel_G000276	4.2	2.29	3.46	2.85	6.1	5.26	6.34	6.99	1.99	5.66	6.17	9.34	BGI_novel_G000276	BGI_novel_T001153	Novel_gene	1	56	6671	scaffold_1182	-	6616	1260	0.52117	3.44599e-05	1.84359e-05	0.624966	1.90026e-07	1.5668e-07	0.571912	1.26768e-08	1.06532e-08	0.468116	8.97787e-06	1.74794e-06		K01951//GMP synthase (glutamine-hydrolysing) [EC:6.3.5.2]+ko00983//Drug metabolism - other enzymes+ko00230//Purine metabolism+ko01100//Metabolic pathways			-	-
BGI_novel_G000277	0.64	0.28	0.23	1.06	1.75	1.14	0.41	0.52	0.12	0.52	0.47	0.57	BGI_novel_G000277	BGI_novel_T001154	Novel_gene	1	8838	14269	scaffold_1182	-	5432	5432	1.79945	1.70979e-39	2.18906e-40	-0.116831	0.248247	0.534254	-1.35235	3.30078e-27	1.44113e-27	0.563932	0.00349496	0.00109744		K04911//potassium voltage-gated channel Eag-related subfamily H member 8;K04964//transient receptor potential cation channel subfamily C member 1+ko04360//Axon guidance+ko04724//Glutamatergic synapse+ko04726//Serotonergic synapse+ko04972//Pancreatic secretion;K01634//sphinganine-1-phosphate aldolase [EC:4.1.2.27]+ko04071//Sphingolipid signaling pathway+ko00600//Sphingolipid metabolism+ko01100//Me…			-	-
BGI_novel_G000278	50.6	35.27	38.51	31.83	48.27	59.38	80.11	93.44	41.18	58.57	60.34	62.29	BGI_novel_G000278	BGI_novel_T001155	Novel_gene	1	14650	15464	scaffold_1182	+	815	288	0.159897	0.0588821	0.0651939	0.757635	5.50013e-22	2.50616e-22	0.388013	7.64889e-07	7.2452e-07	-0.209724	0.00814059	0.00289315		K03061//26S proteasome regulatory subunit T1+ko03050//Proteasome+ko05169//Epstein-Barr virus infection		GO:1901575//organic substance catabolic process;GO:0019538//protein metabolic process;GO:0030163//protein catabolic process;GO:0044238//primary metabolic process;GO:0043170//macromolecule metabolic process;GO:0009057//macromolecule catabolic process;GO:1901565//organonitrogen compound catabolic process;GO:1901564//organonitrogen compound metabolic process;GO:0071704//organic substance metabolic p…	-	-
BGI_novel_G000279	3.3	5.16	1.92	2.56	3.41	1.6	8.19	8.45	9.34	9.17	6.21	9.5	BGI_novel_G000279	BGI_novel_T001156	Novel_gene	1	93116	113337	scaffold_119	-	20222	704	-0.447544	0.0220936	0.0207677	1.31204	6.0445e-20	2.91767e-20	1.70448	6.71957e-28	2.87548e-28	-0.0551035	0.51381	0.62774				GO:0015931//nucleobase-containing compound transport;GO:0033036//macromolecule localization;GO:0051179//localization;GO:0050658//RNA transport;GO:0050657//nucleic acid transport;GO:0033227//dsRNA transport;GO:0051236//establishment of RNA localization;GO:0071702//organic substance transport;GO:0006810//transport;GO:0071705//nitrogen compound transport;GO:0006403//RNA localization;GO:0051234//esta…	-	-
BGI_novel_G000280	1.31	1.48	0.38	0.57	0.95	1.23	0.08	0.55	0.11	0.19	0.35	0.47	BGI_novel_G000280	BGI_novel_T001160	Novel_gene	1	223942	230222	scaffold_119	-	6281	3181	-0.208142	0.128684	0.167225	-2.13082	6.70681e-24	2.91046e-24	-1.42268	1.12859e-12	7.7042e-13	0.499998	0.11519	0.0702763		K16506//protocadherin Fat 1/2/3;K06065//nuclear receptor co-repressor 2+ko04330//Notch signaling pathway+ko05169//Epstein-Barr virus infection;K13210//far upstream element-binding protein			-	-
BGI_novel_G000281	1.26	1.51	0.84	0.75	1.33	1.58	0.71	0.64	0.28	0.26	0.67	0.57	BGI_novel_G000281	BGI_novel_T001161	Novel_gene	1	226868	230243	scaffold_119	-	3376	3376	0.0198273	0.441231	0.880428	-1.13997	2.05438e-12	1.29592e-12	-1.27386	7.74815e-15	4.82645e-15	-0.114063	0.484842	0.565149		K16506//protocadherin Fat 1/2/3;K06065//nuclear receptor co-repressor 2+ko04330//Notch signaling pathway+ko05169//Epstein-Barr virus infection;K13210//far upstream element-binding protein			-	-
BGI_novel_G000282	54.57	54.86	59.08	52.6	76.49	73.07	122.24	113.92	77.19	103.58	100.63	105.98	BGI_novel_G000282	BGI_novel_T001163	Novel_gene	1	354552	360985	scaffold_119	-	6434	958	0.263554	6.54692e-13	1.82788e-13	0.890083	4.33846e-169	5.53896e-170	0.616313	6.02272e-90	1.22971e-90	-0.0102159	0.548799	0.708331		K07893//Ras-related protein Rab-6A			-	-
BGI_novel_G000283	2.94	2.87	2.87	3.6	7.3	6.87	2.18	2.44	0.86	1.71	0.8	2.33	BGI_novel_G000283	BGI_novel_T001169	Novel_gene	1	444775	448101	scaffold_119	+	3327	371	1.03243	2.97217e-05	1.57174e-05	-0.684819	0.0218559	0.0328934	-1.8868	1.01434e-11	7.20041e-12	-0.169553	0.521771	0.646461		K12842//U2-associated protein SR140+ko03040//Spliceosome			-	-
BGI_novel_G000284	1.03	2.75	1.5	1.97	2.33	2.03	2.39	0.45	0.23	1.53	1.43	1.92	BGI_novel_G000284	BGI_novel_T001170	Novel_gene	1	450602	451241	scaffold_119	+	640	306	0.256427	0.305797	0.517412	-0.805429	0.0540146	0.0897938	-0.376271	0.158468	0.348824	0.685585	0.20591	0.154382		K12842//U2-associated protein SR140+ko03040//Spliceosome			-	-
BGI_novel_G000285	1.87	3.39	3.55	3.14	4.32	4.27	1.49	1.46	0.98	1.67	1.54	1.76	BGI_novel_G000285	BGI_novel_T001171	Novel_gene	1	453137	459004	scaffold_119	+	5868	664	0.408411	0.029378	0.0288508	-1.17881	1.74776e-06	1.54548e-06	-1.23915	8.86145e-09	7.373e-09	0.348066	0.259597	0.216024		K12842//U2-associated protein SR140+ko03040//Spliceosome		GO:0016020//membrane;GO:0044425//membrane part;GO:0031224//intrinsic component of membrane;GO:0016021//integral component of membrane;	-	-
BGI_novel_G000286	1.31	0.47	0	0.73	0.16	0	0.75	1.77	1.04	1.96	1.87	1.03	BGI_novel_G000286	BGI_novel_T001172	Novel_gene	1	454053	459004	scaffold_119	+	4952	399	-0.986685	0.130732	0.170773	0.992699	0.0328186	0.0514614	2.45038	9.75855e-06	1.01285e-05	0.470998	0.272213	0.230473		K12842//U2-associated protein SR140+ko03040//Spliceosome			-	-
BGI_novel_G000287	1.78	1.92	0.96	2.93	3.4	3.22	2.5	1.39	3.53	3.31	2.91	3.59	BGI_novel_G000287	BGI_novel_T001173	Novel_gene	1	470018	471819	scaffold_119	-	1802	335	1.03416	0.0039715	0.00299499	0.650571	0.0486894	0.079724	0.0408335	0.335241	0.886932	0.424423	0.215521	0.165492		K10395//kinesin family member 4/21/27			-	-
BGI_novel_G000288	1.59	1.44	1.84	2.28	1.64	2.88	2.85	3.25	1.75	1.99	4.39	3.37	BGI_novel_G000288	BGI_novel_T001174	Novel_gene	1	472200	473615	scaffold_119	-	1416	451	0.470965	0.105735	0.131162	0.670182	0.0174746	0.0257472	0.543393	0.0217248	0.0365359	0.344176	0.218891	0.169188		K10395//kinesin family member 4/21/27			-	-
BGI_novel_G000289	1.57	1.2	1.29	2.55	2.02	1.85	4.56	4.5	2.1	3.32	4.74	3.46	BGI_novel_G000289	BGI_novel_T001175	Novel_gene	1	475072	476992	scaffold_119	-	1921	653	0.660756	0.0148846	0.0131872	1.45158	5.31209e-10	3.76936e-10	0.851126	2.71297e-05	2.93907e-05	0.0602979	0.559239	0.733516	MBD	K10395//kinesin family member 4/21/27			-	-
BGI_novel_G000290	0.89	1.43	0.29	0.29	1.69	2.14	2.62	2.11	0.88	2.04	2.71	3.42	BGI_novel_G000290	BGI_novel_T001176	Novel_gene	1	478035	479270	scaffold_119	-	1236	248	0.641843	0.20007	0.291892	1.06257	0.037531	0.0597949	1.00628	0.0164413	0.026825	0.58556	0.214729	0.164591	ZBTB	K10395//kinesin family member 4/21/27			-	-
BGI_novel_G000291	0.23	0	0	0	0	0	1.52	1.27	0.34	1.32	0.52	1.31	BGI_novel_G000291	BGI_novel_T001177	Novel_gene	1	492269	512581	scaffold_119	-	20313	527				3.74865	4.35132e-07	3.68215e-07	5.80666	3.3584e-08	2.90172e-08	0.00584204	0.648793	0.987798		K10395//kinesin family member 4/21/27			-	-
BGI_novel_G000292	1.44	0.87	0.87	1.46	0.33	1.06	0.47	0.57	0	0.51	1.35	0.83	BGI_novel_G000292	BGI_novel_T001178	Novel_gene	1	492269	512581	scaffold_119	-	20313	594	-0.169209	0.356423	0.645275	-1.61689	0.000530857	0.000597373	-0.050821	0.337192	0.893388	1.39686	0.0108708	0.00404558		K10395//kinesin family member 4/21/27			-	-
BGI_novel_G000293	0.73	1	0.87	1.31	1.83	0.92	0.71	0.51	0.47	0.41	0.93	0.82	BGI_novel_G000293	BGI_novel_T001179	Novel_gene	1	513795	514241	scaffold_119	.	447	447	0.642271	0.100064	0.122641	-0.634113	0.118796	0.220461	-0.906838	0.0214686	0.0360283	0.369546	0.446423	0.492192					-	-
BGI_novel_G000294	0.45	0.25	0.41	0.21	1.5	1.65	0.25	0.09	0.25	0.14	0.13	0.36	BGI_novel_G000294	BGI_novel_T001185	Novel_gene	1	648234	649257	scaffold_119	.	1024	1024	1.61432	3.79704e-06	1.81379e-06	-0.89729	0.0515747	0.085097	-2.42485	4.58454e-10	3.52351e-10	0.086762	0.620853	0.884172					-	-
BGI_novel_G000295	7.82	6.51	6.42	4.48	8.83	7.8	13.73	12.14	5.16	12.49	13.02	9.78	BGI_novel_G000295	BGI_novel_T001192	Novel_gene	1	759647	813222	scaffold_119	-	53576	1980	0.0293543	0.371233	0.684705	0.585331	7.67194e-19	3.8335e-19	0.737417	2.2283e-31	8.77719e-32	0.18144	0.00442264	0.00143439		K00423//L-ascorbate oxidase [EC:1.10.3.3]+ko00053//Ascorbate and aldarate metabolism+ko01100//Metabolic pathways;K19791//iron transport multicopper oxidase			-	-
BGI_novel_G000296	0.37	0.39	0.37	0.25	0.33	0.47	1.2	0.96	1.3	1.12	0.71	1.15	BGI_novel_G000296	BGI_novel_T001199	Novel_gene	1	4745	7957	scaffold_1197	.	3213	3213	-0.0985433	0.373642	0.690838	1.62353	1.63427e-18	8.23803e-19	1.50633	8.90645e-15	5.56162e-15	-0.215741	0.182303	0.130397		K10848//DNA excision repair protein ERCC-4 [EC:3.1.-.-]+ko03420//Nucleotide excision repair+ko03460//Fanconi anemia pathway;K08115//chondroitin sulfate proteoglycan 4;K08796//BR serine/threonine kinase [EC:2.7.11.1];K11142//cytosol aminopeptidase [EC:3.4.11.1 3.4.11.5]+ko00330//Arginine and proline metabolism+ko00480//Glutathione metabolism+ko01100//Metabolic pathways;K17388//Rho-associated prote…			-	-
BGI_novel_G000297	1.74	5.15	3.12	1.91	4.16	4.73	0.13	0.4	0.53	0.37	0.19	0.7	BGI_novel_G000297	BGI_novel_T001200	Novel_gene	1	6373	7398	scaffold_1199	-	1026	938	0.10742	0.289773	0.481232	-3.27683	1.16059e-32	4.15141e-33	-3.10877	8.05711e-34	3.0352e-34	0.275484	0.476674	0.546344					-	-
BGI_novel_G000298	0	1.05	1.4	1.06	0	0.75	0.99	1.04	0	0	1.65	0.35	BGI_novel_G000298	BGI_novel_T001206	Novel_gene	1	133411	134149	scaffold_12	+	739	216	-0.481014	0.323924	0.566349	-0.342072	0.297248	0.675249	0.218693	0.310188	0.801913	0.0797511	0.636589	0.925121		K10626//E3 ubiquitin-protein ligase UBR2 [EC:2.3.2.27]			-	-
BGI_novel_G000299	3.63	2.6	1.64	6.41	4.42	3.72	0.4	0.47	0.54	0.67	0.54	0.69	BGI_novel_G000299	BGI_novel_T001207	Novel_gene	1	137141	141451	scaffold_12	-	4311	4311	0.885898	4.5721e-38	5.99795e-39	-2.49515	6.88153e-93	1.2854e-93	-2.94017	3.44976e-204	3.97382e-205	0.440874	0.0246172	0.0105249					-	-
BGI_novel_G000300	0.34	0.98	0.33	1.32	0	0.7	0.67	2.05	0.33	0	0.92	0.32	BGI_novel_G000300	BGI_novel_T001208	Novel_gene	1	148531	150498	scaffold_12	+	1968	227	0.267448	0.398494	0.759009	0.837205	0.14926	0.287743	-0.629304	0.21241	0.494777	-1.19906	0.201891	0.149872		K10626//E3 ubiquitin-protein ligase UBR2 [EC:2.3.2.27]			-	-
BGI_novel_G000301	0.74	1.07	0	0.72	2.1	2.3	0.73	1.51	0	1.09	1.35	0.36	BGI_novel_G000301	BGI_novel_T001209	Novel_gene	1	153743	154961	scaffold_12	+	1219	213	1.48984	0.0343732	0.0346735	0.25064	0.329757	0.773726	-0.851696	0.0876844	0.174438	0.387503	0.508651	0.617127		K10626//E3 ubiquitin-protein ligase UBR2 [EC:2.3.2.27]			-	-
BGI_novel_G000302	3.11	2.09	1.72	3.29	2.05	3.07	4.29	4.22	1.23	5.12	3.63	3.91	BGI_novel_G000302	BGI_novel_T001210	Novel_gene	1	162793	163768	scaffold_12	+	976	360	0.277215	0.240959	0.373624	0.476884	0.0658812	0.112051	0.594203	0.0157175	0.0255196	0.394534	0.175787	0.123665		K10626//E3 ubiquitin-protein ligase UBR2 [EC:2.3.2.27]			-	-
BGI_novel_G000303	2.21	2.05	1.52	2.39	2.21	3.75	3.48	3.08	0.66	2.68	2.74	3.91	BGI_novel_G000303	BGI_novel_T001211	Novel_gene	1	164366	166312	scaffold_12	+	1947	536	0.523667	0.0397775	0.0410401	0.314269	0.125941	0.235661	0.169823	0.196968	0.451803	0.379221	0.154852	0.104171		K10626//E3 ubiquitin-protein ligase UBR2 [EC:2.3.2.27]			-	-
BGI_novel_G000304	19.63	18.55	13.65	16.59	17.91	19.88	23.36	27.56	33.82	20.37	21.12	21.76	BGI_novel_G000304	BGI_novel_T001214	Novel_gene	1	426158	428136	scaffold_12	-	1979	1337	0.0692645	0.157501	0.21488	0.700493	3.25501e-44	9.67276e-45	0.219573	2.89581e-05	3.14848e-05	-0.411655	2.85452e-17	2.5272e-18		K09567//peptidyl-prolyl isomerase H (cyclophilin H) [EC:5.2.1.8]+ko03040//Spliceosome		GO:0006457//protein folding;GO:0009987//cellular process;GO:0003755//peptidyl-prolyl cis-trans isomerase activity;GO:0016853//isomerase activity;GO:0003824//catalytic activity;GO:0016859//cis-trans isomerase activity;GO:0140096//catalytic activity, acting on a protein;	-	-
BGI_novel_G000305	6.14	5.92	6.56	3.08	3.23	5.2	0.39	2.02	1.88	1.57	3.85	2.1	BGI_novel_G000305	BGI_novel_T001215	Novel_gene	1	473623	474212	scaffold_12	.	590	590	-0.700066	4.99907e-05	2.72059e-05	-2.14922	2.09911e-23	9.22145e-24	-0.592758	0.00301633	0.00424438	0.856393	0.00397091	0.00126854					-	-
BGI_novel_G000306	0.57	0.93	1	1.51	0.53	1.01	0.98	1.2	1.03	0.8	0.96	1.15	BGI_novel_G000306	BGI_novel_T001216	Novel_gene	1	502993	507030	scaffold_12	+	4038	949	0.276839	0.228232	0.347379	0.349184	0.122738	0.228703	-0.0572632	0.320752	0.838883	-0.129608	0.519005	0.640254					-	-
BGI_novel_G000307	3.83	6.71	1.19	0.28	3.43	5.96	0.18	0.28	0.09	0	0	0.09	BGI_novel_G000307	BGI_novel_T001224	Novel_gene	1	614603	615221	scaffold_12	.	619	619	-0.283832	0.108907	0.135868	-4.41612	1.51165e-29	5.75657e-30	-6.74478	1.04451e-25	4.68835e-26	-2.6125	0.0808013	0.0450621		K01698//porphobilinogen synthase [EC:4.2.1.24]+ko00860//Porphyrin and chlorophyll metabolism+ko01100//Metabolic pathways			-	-
BGI_novel_G000308	3.63	3.53	3.31	4.44	4.85	4.25	0.26	0	0	0	0.04	0.11	BGI_novel_G000308	BGI_novel_T001225	Novel_gene	1	628387	629333	scaffold_12	.	947	947	0.370668	0.0106339	0.00900609	-5.29708	4.00176e-44	1.19107e-44	-6.45928	9.29846e-57	2.53615e-57	-0.791525	0.428973	0.46269	zf-C2H2	K01408//insulysin [EC:3.4.24.56]+ko05010//Alzheimer's disease;K12852//116 kDa U5 small nuclear ribonucleoprotein component+ko03040//Spliceosome;K04487//cysteine desulfurase [EC:2.8.1.7]+ko00730//Thiamine metabolism+ko04122//Sulfur relay system+ko01100//Metabolic pathways			-	-
BGI_novel_G000309	0.91	0.5	0.8	2.48	1.52	1.63	0	0	0.44	0	0.21	0	BGI_novel_G000309	BGI_novel_T001226	Novel_gene	1	700154	701469	scaffold_12	.	1316	1316	1.35523	1.73098e-09	6.0092e-10	-2.33379	2.17435e-08	1.68612e-08	-4.69289	2.59909e-33	9.89717e-34	-1.00386	0.220049	0.170577	THAP	K06065//nuclear receptor co-repressor 2+ko04330//Notch signaling pathway+ko05169//Epstein-Barr virus infection;K16506//protocadherin Fat 1/2/3;K14401//cleavage and polyadenylation specificity factor subunit 1+ko03015//mRNA surveillance pathway;K16467//centlein;K09624//neurotrypsin [EC:3.4.21.-]			-	-
BGI_novel_G000310	13.68	15.2	15	16.28	14.06	13.7	1.56	0	0.93	0.9	1.17	0.12	BGI_novel_G000310	BGI_novel_T001227	Novel_gene	1	748043	748630	scaffold_12	+	588	588	0.00260902	0.474023	0.978412	-4.13453	3.77614e-97	6.82189e-98	-4.32524	1.71595e-100	3.25836e-101	-0.188098	0.523149	0.649238					-	-
BGI_novel_G000311	3.64	3.65	2.76	2.99	6.39	4.56	0	0.11	0	0.32	0.35	0.37	BGI_novel_G000311	BGI_novel_T001229	Novel_gene	1	841277	841827	scaffold_12	.	551	551	0.477349	0.0149558	0.0132599	-6.58407	1.57654e-23	6.91088e-24	-3.74697	2.66786e-28	1.13075e-28	3.31445	0.010143	0.00374408					-	-
BGI_novel_G000312	4.9	6.3	4.95	7.08	10.28	8.82	0.22	0.44	0.07	0.42	0.27	0.66	BGI_novel_G000312	BGI_novel_T001230	Novel_gene	1	847731	849473	scaffold_12	.	1743	1743	0.699463	1.34453e-18	2.89848e-19	-4.48843	2.58413e-121	4.01428e-122	-4.28163	2.57051e-193	3.10096e-194	0.90626	0.0240307	0.0102163		K01273//membrane dipeptidase [EC:3.4.13.19];K13506//glycerol-3-phosphate O-acyltransferase 3/4 [EC:2.3.1.15]+ko00564//Glycerophospholipid metabolism+ko00561//Glycerolipid metabolism+ko01100//Metabolic pathways;K08834//myosin III [EC:2.7.11.1]+ko04745//Phototransduction - fly;K12354//ectonucleotide pyrophosphatase/phosphodiesterase family member 7 [EC:3.1.4.12]+ko00600//Sphingolipid metabolism+ko0…			-	-
BGI_novel_G000313	0	2.19	0	0	1.45	0	0	0	0.21	0	0	0	BGI_novel_G000313	BGI_novel_T001231	Novel_gene	1	854943	855587	scaffold_12	.	645	645	-0.569054	0.152432	0.206722	-3.44213	3.56004e-06	3.22694e-06	-5.11473	1.85137e-05	1.97196e-05				zf-C2H2	K01408//insulysin [EC:3.4.24.56]+ko05010//Alzheimer's disease;K12852//116 kDa U5 small nuclear ribonucleoprotein component+ko03040//Spliceosome;K08834//myosin III [EC:2.7.11.1]+ko04745//Phototransduction - fly;K09228//KRAB domain-containing zinc finger protein			-	-
BGI_novel_G000314	1.82	1.08	2.16	2.09	1.66	0.93	1.74	0.72	2.17	1.51	1.59	1.47	BGI_novel_G000314	BGI_novel_T001232	Novel_gene	1	958147	958783	scaffold_12	.	637	637	-0.112339	0.371234	0.684786	-0.138018	0.278181	0.618507	-0.0341515	0.340107	0.903567	-0.00847284	0.648793	0.976058					-	-
BGI_novel_G000315	1.53	3.52	1.16	1.23	1.75	3.3	19.3	20.1	12.78	10.04	14.32	13.96	BGI_novel_G000315	BGI_novel_T001233	Novel_gene	1	1056810	1057495	scaffold_12	.	686	686	0.0103217	0.469384	0.964893	3.06134	1.47757e-108	2.49046e-109	2.62128	5.98742e-70	1.44867e-70	-0.429737	3.9317e-06	7.25656e-07		K15685//E3 ubiquitin-protein ligase Hakai [EC:2.3.2.27];K00306//sarcosine oxidase / L-pipecolate oxidase [EC:1.5.3.1 1.5.3.7]+ko04146//Peroxisome+ko00260//Glycine, serine and threonine metabolism+ko00310//Lysine degradation+ko01100//Metabolic pathways;K07876//Ras-related protein Rab-35+ko04144//Endocytosis;K03021//DNA-directed RNA polymerase III subunit RPC2 [EC:2.7.7.6]+ko00230//Purine metabolis…			-	-
BGI_novel_G000316	1.43	1.49	0.75	1.81	1.47	1.25	1.56	1.43	2	1.61	1.86	1.19	BGI_novel_G000316	BGI_novel_T001234	Novel_gene	1	1106771	1107380	scaffold_12	.	610	610	0.303974	0.217684	0.327089	0.430124	0.0877043	0.155176	0.0431214	0.333881	0.881812	-0.0830292	0.573605	0.769189					-	-
BGI_novel_G000317	62.94	66.81	57.31	62.96	73.43	90.58	88.94	92.24	101.3	87.08	89.71	89.98	BGI_novel_G000317	BGI_novel_T001252	Novel_gene	1	1247439	1250548	scaffold_12	-	3110	1078	0.277498	1.19145e-17	2.67028e-18	0.586251	5.36173e-84	1.05968e-84	0.235447	6.1957e-16	3.7192e-16	-0.0733049	0.0180327	0.00727992		K00799//glutathione S-transferase [EC:2.5.1.18]+ko00980//Metabolism of xenobiotics by cytochrome P450+ko00982//Drug metabolism - cytochrome P450+ko00983//Drug metabolism - other enzymes+ko05225//Hepatocellular carcinoma+ko01524//Platinum drug resistance+ko05418//Fluid shear stress and atherosclerosis+ko00480//Glutathione metabolism+ko05200//Pathways in cancer+ko05204//Chemical carcinogenesis		GO:0003824//catalytic activity;GO:0016740//transferase activity;	-	-
BGI_novel_G000318	1428.64	1426.21	1441.11	1269.77	1071.77	1310.66	1399.22	1560.32	1656.96	1155.89	1234.87	1471.86	BGI_novel_G000318	BGI_novel_T001253	Novel_gene	1	1251916	1256804	scaffold_12	-	4889	916	-0.237726	2.19448e-196	8.4231e-198	0.0932074	2.3025e-35	7.85227e-36	0.0856276	6.67246e-26	2.98134e-26	-0.245306	2.48475e-226	3.12186e-228		K00799//glutathione S-transferase [EC:2.5.1.18]+ko00980//Metabolism of xenobiotics by cytochrome P450+ko00982//Drug metabolism - cytochrome P450+ko00983//Drug metabolism - other enzymes+ko05225//Hepatocellular carcinoma+ko01524//Platinum drug resistance+ko05418//Fluid shear stress and atherosclerosis+ko00480//Glutathione metabolism+ko05200//Pathways in cancer+ko05204//Chemical carcinogenesis		GO:0003824//catalytic activity;GO:0016740//transferase activity;	-	-
BGI_novel_G000319	1.41	1.79	1.21	0.78	1.06	2.04	2.29	3.09	3.75	2.83	2.6	2.3	BGI_novel_G000319	BGI_novel_T001263	Novel_gene	1	1748764	1754020	scaffold_12	-	5257	1435	-0.191137	0.214418	0.321196	1.03556	3.89377e-11	2.61234e-11	0.997121	2.58211e-09	2.06756e-09	-0.229572	0.135593	0.0870156					-	-
BGI_novel_G000320	0.18	0	0	0	0.07	0	0.37	0.4	0.41	0.71	1.19	0.6	BGI_novel_G000320	BGI_novel_T001264	Novel_gene	1	1751129	1754020	scaffold_12	-	2892	1269	-1.41504	0.181226	0.257467	2.69059	1.15434e-05	1.08909e-05	5.19775	1.1825e-15	7.16077e-16	1.09212	0.00184637	0.000534453					-	-
BGI_novel_G000321	0	0	0	0	0	0	2.27	1.28	1.49	1.72	2.78	1.34	BGI_novel_G000321	BGI_novel_T001265	Novel_gene	1	1751678	1754020	scaffold_12	-	2343	1192				7.81136	1.9863e-25	8.3542e-26	8.0283	4.3658e-29	1.81995e-29	0.221358	0.270165	0.227949					-	-
BGI_novel_G000322	1.56	2.6	1.43	1.15	1.19	2.72	2.43	2.08	2.22	2.95	3.7	2.55	BGI_novel_G000322	BGI_novel_T001266	Novel_gene	1	1756448	1759689	scaffold_12	+	3242	1029	-0.151241	0.27953	0.456748	0.26127	0.0929388	0.166075	0.874564	9.43537e-07	9.0016e-07	0.462054	0.0134372	0.00517995					-	-
BGI_novel_G000323	0.34	0.14	0.1	0	1.26	0	0.27	0.24	0	0.16	0	0.17	BGI_novel_G000323	BGI_novel_T001267	Novel_gene	1	1779216	1780775	scaffold_12	+	1560	417	1.15079	0.130206	0.1699	-0.210227	0.352652	0.842549	-2.02644	0.0217153	0.0365125	-0.665426	0.493354	0.586459		K00008//L-iditol 2-dehydrogenase [EC:1.1.1.14]+ko00040//Pentose and glucuronate interconversions+ko00051//Fructose and mannose metabolism+ko01100//Metabolic pathways			-	-
BGI_novel_G000324	0.34	0.14	0.1	0	1.26	0	0.27	0.24	0	0.16	0	0.17	BGI_novel_G000324	BGI_novel_T001268	Novel_gene	1	1779216	1781281	scaffold_12	+	2066	417	1.15079	0.130206	0.1699	-0.210227	0.352652	0.842549	-2.02644	0.0217153	0.0365125	-0.665426	0.493354	0.586459		K00008//L-iditol 2-dehydrogenase [EC:1.1.1.14]+ko00040//Pentose and glucuronate interconversions+ko00051//Fructose and mannose metabolism+ko01100//Metabolic pathways			-	-
BGI_novel_G000325	4.2	5.93	3.51	4	5.79	4.55	13.28	13.41	12.39	11.93	11.74	17.33	BGI_novel_G000325	BGI_novel_T001270	Novel_gene	1	88677	89601	scaffold_120	.	925	925	0.0758548	0.324386	0.567199	1.5115	3.87038e-48	1.08746e-48	1.51296	3.28019e-51	9.52716e-52	0.07732	0.338051	0.319832					-	-
BGI_novel_G000326	0.02	0	0	0.05	0.08	0.05	0	0	0	0.17	0	0.05	BGI_novel_G000326	BGI_novel_T001291	Novel_gene	1	622876	624334	scaffold_120	-	1459	1459	2.87115	0.0522261	0.0565132				0.268249	0.296452	0.757224	3.5954	0.0413451	0.0195665		K08796//BR serine/threonine kinase [EC:2.7.11.1];K18595//echinoderm microtubule-associated protein-like 1/2;K11142//cytosol aminopeptidase [EC:3.4.11.1 3.4.11.5]+ko00330//Arginine and proline metabolism+ko00480//Glutathione metabolism+ko01100//Metabolic pathways;K17388//Rho-associated protein kinase 2 [EC:2.7.11.1]+ko04360//Axon guidance+ko04024//cAMP signaling pathway+ko04022//cGMP-PKG signaling…			-	-
BGI_novel_G000327	0.39	0.85	0.05	1.54	0.52	2.62	0	0	0	0.02	0	0	BGI_novel_G000327	BGI_novel_T001292	Novel_gene	1	624554	628755	scaffold_120	-	4202	4202	1.84533	6.00006e-37	8.1315e-38	-7.75008	2.31883e-24	9.97519e-25	-7.96302	9.46984e-83	2.03667e-83					K10848//DNA excision repair protein ERCC-4 [EC:3.1.-.-]+ko03420//Nucleotide excision repair+ko03460//Fanconi anemia pathway;K18585//intermediate filament protein if;K22792//;K19511//peroxidase [EC:1.11.1.7];K17079//optic atrophy protein 1 [EC:3.6.5.5]		GO:0006259//DNA metabolic process;GO:0009987//cellular process;GO:0044238//primary metabolic process;GO:0015074//DNA integration;GO:0090304//nucleic acid metabolic process;GO:0006139//nucleobase-containing compound metabolic process;GO:0043170//macromolecule metabolic process;GO:0034641//cellular nitrogen compound metabolic process;GO:0006725//cellular aromatic compound metabolic process;GO:00464…	-	-
BGI_novel_G000328	0	0	0	2.36	0	0.42	0	0	0	0	0	0	BGI_novel_G000328	BGI_novel_T001293	Novel_gene	1	794153	794633	scaffold_120	-	481	201	3.81177	0.012305	0.0106074				-3.8517	0.00659081	0.00981468					K21863//sodium leak channel non-selective protein			-	-
BGI_novel_G000329	0	0	0	0.37	0	2.78	0	0	0	0	0	0	BGI_novel_G000329	BGI_novel_T001294	Novel_gene	1	798700	799075	scaffold_120	-	376	208	4.00441	0.00685692	0.00550916				-4.04434	0.00355308	0.00505529					K21863//sodium leak channel non-selective protein			-	-
BGI_novel_G000330	2.52	1.66	3.09	3.13	3.49	1.03	2.4	1.24	0.73	3.4	2.09	2.82	BGI_novel_G000330	BGI_novel_T001295	Novel_gene	1	2899	3372	scaffold_1204	+	474	285	0.0853679	0.418223	0.815258	-0.764667	0.0433232	0.0700655	0.101034	0.301518	0.773651	0.951068	0.0405632	0.0191174		K19527//vacuolar protein sorting-associated protein 13D			-	-
BGI_novel_G000331	0.91	1.94	0.65	0.44	2.47	0.57	0.35	0.76	1.82	0.44	0.77	0	BGI_novel_G000331	BGI_novel_T001301	Novel_gene	1	9975	11321	scaffold_1212	.	1347	1347	0.0175178	0.459361	0.935379	-0.276111	0.120091	0.223186	-1.53035	4.66225e-08	4.06952e-08	-1.23672	0.000105132	2.36839e-05		K15003//cytochrome P450 family 9 [EC:1.14.-.-];K10268//F-box and leucine-rich repeat protein 2/20;K11141//glutamyl aminopeptidase [EC:3.4.11.7]+ko04614//Renin-angiotensin system			-	-
BGI_novel_G000332	9.99	9.24	6.87	7.38	10.54	6.33	5.92	20.79	3.35	9.34	6.19	0	BGI_novel_G000332	BGI_novel_T001304	Novel_gene	1	428	1679	scaffold_1215	-	1252	384	-0.0996797	0.317291	0.54403	0.171529	0.142289	0.272425	-0.654298	0.000351634	0.000432752	-0.925506	9.7745e-07	1.67171e-07	MYB	K16806//MAP7 domain-containing protein 1			-	-
BGI_novel_G000334	3.62	4.09	4.93	6.52	4.59	5.11	4.48	13.07	3.26	7.25	4.38	2.69	BGI_novel_G000334	BGI_novel_T001312	Novel_gene	1	6568	14401	scaffold_1215	-	7834	423	0.35527	0.0729866	0.0836596	0.689175	0.000330282	0.000362578	-0.182531	0.161539	0.356437	-0.516437	0.01432	0.0055627		K16806//MAP7 domain-containing protein 1			-	-
BGI_novel_G000335	3.3	2.65	1.86	2.5	3	4.33	1.15	1.58	0.48	1.71	1.19	1.49	BGI_novel_G000335	BGI_novel_T001320	Novel_gene	1	140009	152014	scaffold_122	-	12006	1544	0.330116	0.0112205	0.00957958	-1.28174	4.0273e-14	2.35429e-14	-1.16485	2.68427e-15	1.6433e-15	0.447004	0.0426964	0.0204222		K04677//mothers against decapentaplegic homolog 6+ko04350//TGF-beta signaling pathway			-	-
BGI_novel_G000336	1.62	5.49	1.22	1.21	1.57	2.95	2.82	4.29	1.39	2.87	1.94	1.63	BGI_novel_G000336	BGI_novel_T001333	Novel_gene	1	755155	755667	scaffold_122	.	513	513	-0.551361	0.0359047	0.0364355	0.00889203	0.392894	0.970256	0.172579	0.226979	0.536899	-0.387675	0.17747	0.125281					-	-
BGI_novel_G000337	9.58	12.47	9.3	7.61	19.17	7.35	5.98	12.04	13.68	9.76	18.28	8.07	BGI_novel_G000337	BGI_novel_T001342	Novel_gene	1	1108021	1109540	scaffold_122	.	1520	1520	0.133924	0.0417797	0.0434354	0.000303045	0.396011	0.996427	0.079853	0.102328	0.208272	0.213474	0.00315783	0.000979271		K00344//NADPH2:quinone reductase [EC:1.6.5.5]			-	-
BGI_novel_G000338	1.43	3.04	0.83	3.64	3.28	1.47	0.56	0.58	0.28	1.4	0.52	2.46	BGI_novel_G000338	BGI_novel_T001345	Novel_gene	1	11270	11856	scaffold_1225	-	587	255	0.668177	0.0907633	0.109262	-1.93839	0.00242784	0.00301605	-0.956033	0.0171709	0.0281469	1.65054	0.0342251	0.0155436		K20473//neuroblastoma-amplified sequence			-	-
BGI_novel_G000339	1.8	0.88	0.8	1.21	1.62	2.57	0	0	0.38	0.08	0	0	BGI_novel_G000339	BGI_novel_T001364	Novel_gene	1	149473	150367	scaffold_124	+	895	755	0.633996	0.0190264	0.0174944	-3.23673	6.91066e-10	4.94062e-10	-6.13121	8.12528e-19	4.41712e-19	-2.26048	0.141238	0.0914957					-	-
BGI_novel_G000340	147.95	121.13	121.38	133.21	133.05	124.8	258.61	271.57	196.97	211.88	182.46	188.86	BGI_novel_G000340	BGI_novel_T001369	Novel_gene	1	313758	315404	scaffold_124	-	1647	1647	0.00287133	0.439876	0.876223	0.894866	0	0	0.574559	1.16617e-262	1.12109e-263	-0.317436	8.22665e-110	1.8028e-111		K00643//5-aminolevulinate synthase [EC:2.3.1.37]+ko00860//Porphyrin and chlorophyll metabolism+ko00260//Glycine, serine and threonine metabolism+ko01100//Metabolic pathways		GO:0046483//heterocycle metabolic process;GO:0051188//cofactor biosynthetic process;GO:0006783//heme biosynthetic process;GO:0006778//porphyrin-containing compound metabolic process;GO:0006779//porphyrin-containing compound biosynthetic process;GO:0071704//organic substance metabolic process;GO:0033014//tetrapyrrole biosynthetic process;GO:1901564//organonitrogen compound metabolic process;GO:004…	-	-
BGI_novel_G000341	2.5	2.06	1.32	2.06	2.37	2.28	3.93	3.3	1.2	2.91	2.8	2.51	BGI_novel_G000341	BGI_novel_T001374	Novel_gene	1	382173	384580	scaffold_124	.	2408	2408	0.193121	0.0882649	0.105604	0.529152	2.71195e-06	2.43304e-06	0.29248	0.0049746	0.00725979	-0.0435517	0.531692	0.670871					-	-
BGI_novel_G000342	1.15	0.87	0.92	1.51	2.63	2.8	0.94	0.58	0.25	1.97	1.33	0	BGI_novel_G000342	BGI_novel_T001375	Novel_gene	1	388287	389304	scaffold_124	.	1018	1018	1.24165	5.24301e-08	2.08065e-08	-0.722199	0.0138964	0.0199877	-1.08421	4.39826e-07	4.08381e-07	0.879641	0.00925523	0.00336321		K10446//kelch-like protein 8			-	-
BGI_novel_G000343	36.34	51.15	39.4	38.47	51.2	50.18	5.52	8.31	7.76	8.67	7.48	10.96	BGI_novel_G000343	BGI_novel_T001377	Novel_gene	1	508700	509088	scaffold_124	.	389	389	0.136202	0.0506935	0.0546015	-2.58268	1.83388e-114	2.96992e-115	-2.366	9.1372e-115	1.59666e-115	0.352874	0.0631157	0.0329012					-	-
BGI_novel_G000344	1.23	3.62	0	0.85	0.03	3.78	0	0	0	0	0	0	BGI_novel_G000344	BGI_novel_T001378	Novel_gene	1	517300	520866	scaffold_124	+	3567	1167	-0.0747968	0.38045	0.710237	-7.73445	3.81136e-24	1.64557e-24	-7.68719	2.66974e-23	1.27373e-23					K00167//2-oxoisovalerate dehydrogenase E1 component beta subunit [EC:1.2.4.4]+ko00640//Propanoate metabolism+ko00280//Valine, leucine and isoleucine degradation+ko01100//Metabolic pathways			-	-
BGI_novel_G000345	19.95	20.16	21.53	25.08	28.08	21.09	28.02	34.21	31.11	29.04	28.82	34.65	BGI_novel_G000345	BGI_novel_T001379	Novel_gene	1	517300	520866	scaffold_124	+	3567	1167	0.270089	8.40378e-07	3.76028e-07	0.589547	1.80565e-31	6.60928e-32	0.315782	4.85738e-11	3.56626e-11	-0.00367575	0.640052	0.934892		K00167//2-oxoisovalerate dehydrogenase E1 component beta subunit [EC:1.2.4.4]+ko00640//Propanoate metabolism+ko00280//Valine, leucine and isoleucine degradation+ko01100//Metabolic pathways			-	-
BGI_novel_G000346	17.81	16.7	14.46	14.47	17.76	23.1	13.71	16.62	11.69	11.6	11.89	12.02	BGI_novel_G000346	BGI_novel_T001380	Novel_gene	1	562242	591440	scaffold_124	-	29199	3352	0.176336	1.0158e-06	4.57457e-07	-0.223141	3.15617e-09	2.33583e-09	-0.639118	3.93825e-64	9.95755e-65	-0.239641	1.70726e-08	2.50585e-09		K12562//amphiphysin+ko04144//Endocytosis+ko04666//Fc gamma R-mediated phagocytosis			-	-
BGI_novel_G000347	3.48	0.62	2.31	3.14	2.27	2.78	0.77	0.8	0.47	1.26	1.02	1.06	BGI_novel_G000347	BGI_novel_T001383	Novel_gene	1	735302	736578	scaffold_124	-	1277	399	0.356809	0.168567	0.234211	-1.66775	8.40563e-05	8.62358e-05	-1.28917	0.000194433	0.000231049	0.735387	0.189886	0.138		K19527//vacuolar protein sorting-associated protein 13D			-	-
BGI_novel_G000348	5.43	1.5	2.51	3.81	9.34	1.06	0.76	1.05	2.31	1.02	0.47	1.73	BGI_novel_G000348	BGI_novel_T001384	Novel_gene	1	10270	11317	scaffold_1245	+	1048	274	0.62785	0.0364101	0.0370345	-1.22185	0.0025165	0.00313688	-2.17679	3.01318e-08	2.59422e-08	-0.327094	0.475312	0.542625		K01904//4-coumarate--CoA ligase [EC:6.2.1.12]+ko00360//Phenylalanine metabolism+ko00130//Ubiquinone and other terpenoid-quinone biosynthesis+ko01100//Metabolic pathways			-	-
BGI_novel_G000349	8.32	8.05	7.63	8.03	9.61	9.03	5.02	5.4	1.83	5.55	4.3	5.66	BGI_novel_G000349	BGI_novel_T001385	Novel_gene	1	1068	3612	scaffold_1247	+	2545	770	0.152839	0.125105	0.161159	-0.975788	2.65668e-13	1.60568e-13	-0.786067	1.05893e-10	7.88811e-11	0.34256	0.0411128	0.0194325		K05719//integrin beta 1+ko04360//Axon guidance+ko05414//Dilated cardiomyopathy (DCM)+ko05410//Hypertrophic cardiomyopathy (HCM)+ko05412//Arrhythmogenic right ventricular cardiomyopathy (ARVC)+ko04145//Phagosome+ko05133//Pertussis+ko05130//Pathogenic Escherichia coli infection+ko05131//Shigellosis+ko04810//Regulation of actin cytoskeleton+ko05222//Small cell lung cancer+ko04512//ECM-receptor inter…			-	-
BGI_novel_G000350	12.09	17.62	20.02	18.52	16.55	16.61	19.73	19.83	12.7	18.67	18.68	23.02	BGI_novel_G000350	BGI_novel_T001386	Novel_gene	1	2818	4015	scaffold_1247	+	1198	776	0.0511991	0.300168	0.504603	0.061618	0.203729	0.419752	0.226718	0.0013449	0.00179475	0.216299	0.00783312	0.0027648		K05719//integrin beta 1+ko04360//Axon guidance+ko05414//Dilated cardiomyopathy (DCM)+ko05410//Hypertrophic cardiomyopathy (HCM)+ko05412//Arrhythmogenic right ventricular cardiomyopathy (ARVC)+ko04145//Phagosome+ko05133//Pertussis+ko05130//Pathogenic Escherichia coli infection+ko05131//Shigellosis+ko04810//Regulation of actin cytoskeleton+ko05222//Small cell lung cancer+ko04512//ECM-receptor inter…		GO:0009987//cellular process;GO:0050794//regulation of cellular process;GO:0023052//signaling;GO:0051716//cellular response to stimulus;GO:0007166//cell surface receptor signaling pathway;GO:0050789//regulation of biological process;GO:0022610//biological adhesion;GO:0007165//signal transduction;GO:0007229//integrin-mediated signaling pathway;GO:0065007//biological regulation;GO:0007154//cell com…	-	-
BGI_novel_G000351	9.78	11.65	11.03	15.77	11.93	11.25	12.46	13.78	14.09	11.44	11.13	18.34	BGI_novel_G000351	BGI_novel_T001387	Novel_gene	1	4411	5543	scaffold_1247	+	1133	419	0.258786	0.0456277	0.0483056	0.290531	0.0172445	0.0253757	0.073603	0.230303	0.549111	0.0418587	0.558224	0.731166		K05719//integrin beta 1+ko04360//Axon guidance+ko05414//Dilated cardiomyopathy (DCM)+ko05410//Hypertrophic cardiomyopathy (HCM)+ko05412//Arrhythmogenic right ventricular cardiomyopathy (ARVC)+ko04145//Phagosome+ko05133//Pertussis+ko05130//Pathogenic Escherichia coli infection+ko05131//Shigellosis+ko04810//Regulation of actin cytoskeleton+ko05222//Small cell lung cancer+ko04512//ECM-receptor inter…		GO:0007154//cell communication;GO:0050789//regulation of biological process;GO:0009987//cellular process;GO:0007155//cell adhesion;GO:0065007//biological regulation;GO:0007166//cell surface receptor signaling pathway;GO:0023052//signaling;GO:0050896//response to stimulus;GO:0051716//cellular response to stimulus;GO:0007165//signal transduction;GO:0050794//regulation of cellular process;GO:0022610…	-	-
BGI_novel_G000352	3.15	3.44	2.24	2.7	1.72	2.71	1.59	2.35	2.98	1.87	1.74	2.21	BGI_novel_G000352	BGI_novel_T001388	Novel_gene	1	5756	9040	scaffold_1247	+	3285	2419	-0.313956	0.00403005	0.00304762	-0.365462	0.000538901	0.000607356	-0.291636	0.00826421	0.0125808	-0.24013	0.0752884	0.0411207		K05719//integrin beta 1+ko04360//Axon guidance+ko05414//Dilated cardiomyopathy (DCM)+ko05410//Hypertrophic cardiomyopathy (HCM)+ko05412//Arrhythmogenic right ventricular cardiomyopathy (ARVC)+ko04145//Phagosome+ko05133//Pertussis+ko05130//Pathogenic Escherichia coli infection+ko05131//Shigellosis+ko04810//Regulation of actin cytoskeleton+ko05222//Small cell lung cancer+ko04512//ECM-receptor inter…			-	-
BGI_novel_G000353	102.79	104.56	79.68	62.46	117.6	50.59	201.12	211.28	247.74	162.53	182.56	201.82	BGI_novel_G000353	BGI_novel_T001407	Novel_gene	1	129000	130264	scaffold_125	+	1265	700	-0.305564	9.53282e-17	2.22171e-17	1.18923	0	0	1.23853	0	0	-0.256261	1.14637e-26	7.33552e-28		K01013//thiosulfate:glutathione sulfurtransferase [EC:2.8.1.-];K01011//thiosulfate/3-mercaptopyruvate sulfurtransferase [EC:2.8.1.1 2.8.1.2]+ko00920//Sulfur metabolism+ko04122//Sulfur relay system+ko01100//Metabolic pathways+ko00270//Cysteine and methionine metabolism			-	-
BGI_novel_G000354	10.32	0	10.44	21.73	13.07	0	30.6	29.22	69.25	36.98	53.81	56.67	BGI_novel_G000354	BGI_novel_T001408	Novel_gene	1	129000	130264	scaffold_125	+	1265	718	0.752961	2.52364e-11	7.76246e-12	2.62322	1.05796e-238	1.07125e-239	2.08476	1.03508e-212	1.1659e-213	0.214501	4.06393e-05	8.53369e-06		K01013//thiosulfate:glutathione sulfurtransferase [EC:2.8.1.-];K01011//thiosulfate/3-mercaptopyruvate sulfurtransferase [EC:2.8.1.1 2.8.1.2]+ko00920//Sulfur metabolism+ko04122//Sulfur relay system+ko01100//Metabolic pathways+ko00270//Cysteine and methionine metabolism			-	-
BGI_novel_G000355	27.05	25.28	20.85	22.95	28.02	30.35	36.74	38.41	34.84	37.3	33.39	37.86	BGI_novel_G000355	BGI_novel_T001409	Novel_gene	1	136507	138723	scaffold_125	+	2217	814	0.151989	0.0138389	0.0121389	0.579251	1.29509e-24	5.53054e-25	0.416519	3.45525e-14	2.20642e-14	-0.010743	0.599503	0.831521		K12198//charged multivesicular body protein 5+ko04144//Endocytosis+ko04217//Necroptosis		GO:0007034//vacuolar transport;GO:0006810//transport;GO:0051179//localization;GO:0051234//establishment of localization;GO:0044464//cell part;GO:0005622//intracellular;GO:0005623//cell;	-	-
BGI_novel_G000356	0.62	0.34	0.3	1.06	0.65	0.92	0.47	0.25	0.24	0.27	0.59	0.2	BGI_novel_G000356	BGI_novel_T001412	Novel_gene	1	187162	189889	scaffold_125	+	2728	2728	1.05975	7.8222e-07	3.48361e-07	-0.381556	0.0860141	0.151794	-1.29124	2.37992e-09	1.90323e-09	0.150063	0.492921	0.58556		K04964//transient receptor potential cation channel subfamily C member 1+ko04360//Axon guidance+ko04724//Glutamatergic synapse+ko04726//Serotonergic synapse+ko04972//Pancreatic secretion;K04911//potassium voltage-gated channel Eag-related subfamily H member 8;K05030//calcium-activated chloride channel regulator 3/4+ko04972//Pancreatic secretion+ko04924//Renin secretion;K22679//growth differentiat…			-	-
BGI_novel_G000357	7.27	8.41	5.17	6.89	7.98	7.51	4.22	4.49	4.42	4.51	5.39	4.39	BGI_novel_G000357	BGI_novel_T001426	Novel_gene	1	4598	7133	scaffold_1255	.	2536	2536	0.104818	0.0803852	0.0942323	-0.670285	1.34374e-20	6.36365e-21	-0.64552	6.64631e-21	3.38694e-21	0.129582	0.146089	0.0962416		K02349//DNA polymerase theta [EC:2.7.7.7];K00306//sarcosine oxidase / L-pipecolate oxidase [EC:1.5.3.1 1.5.3.7]+ko04146//Peroxisome+ko00260//Glycine, serine and threonine metabolism+ko00310//Lysine degradation+ko01100//Metabolic pathways;K03021//DNA-directed RNA polymerase III subunit RPC2 [EC:2.7.7.6]+ko00230//Purine metabolism+ko03020//RNA polymerase+ko00240//Pyrimidine metabolism+ko04623//Cyto…			-	-
BGI_novel_G000358	1.35	1.52	0.38	1.16	0.81	1.39	0.76	1.57	0.19	1.16	0.46	1.24	BGI_novel_G000358	BGI_novel_T001429	Novel_gene	1	3677	4689	scaffold_126	-	1013	338	0.0423036	0.457978	0.931606	-0.391759	0.219545	0.459691	-0.235088	0.260795	0.642289	0.198974	0.551727	0.714582		K10866//DNA repair protein RAD50 [EC:3.6.-.-]+ko04218//Cellular senescence+ko03450//Non-homologous end-joining+ko03440//Homologous recombination			-	-
BGI_novel_G000359	9	7.53	5.17	8.08	11.05	11.52	5.89	4.55	1.76	9.97	6.09	5	BGI_novel_G000359	BGI_novel_T001438	Novel_gene	1	527143	528819	scaffold_126	.	1677	1677	0.501131	6.00577e-12	1.78337e-12	-0.822742	5.65496e-20	2.72697e-20	-0.551412	1.52614e-14	9.60269e-15	0.772461	5.77131e-17	5.1601e-18		K21767//tubulin-specific chaperone D;K08041//adenylate cyclase 1 [EC:4.6.1.1]+ko04024//cAMP signaling pathway+ko04022//cGMP-PKG signaling pathway+ko04020//Calcium signaling pathway+ko05414//Dilated cardiomyopathy (DCM)+ko00230//Purine metabolism+ko04211//Longevity regulating pathway+ko04213//Longevity regulating pathway - multiple species+ko04072//Phospholipase D signaling pathway+ko01522//Endocr…			-	-
BGI_novel_G000360	0.93	1.83	1.95	3.35	5.34	5.23	1.51	1.89	1.83	1.89	2.02	2.18	BGI_novel_G000360	BGI_novel_T001455	Novel_gene	1	683112	688186	scaffold_126	-	5075	2342	1.56215	8.7843e-48	9.81483e-49	0.140957	0.154424	0.299326	-1.1938	6.08084e-33	2.33521e-33	0.227395	0.117708	0.0723169		K08202//MFS transporter, OCT family, solute carrier family 22 (organic cation transporter), member 4/5+ko05231//Choline metabolism in cancer;K17662//cytochrome b pre-mRNA-processing protein 3;K11274//chromosome transmission fidelity protein 4		GO:0016021//integral component of membrane;GO:0031224//intrinsic component of membrane;GO:0044425//membrane part;GO:0016020//membrane;GO:0022857//transmembrane transporter activity;GO:0005215//transporter activity;	-	-
BGI_novel_G000361	1.92	5.23	1.23	2.18	3.32	2.63	1.88	4.53	2.84	2.82	1.74	4.28	BGI_novel_G000361	BGI_novel_T001471	Novel_gene	1	7354	9061	scaffold_1265	+	1708	236	-0.0500345	0.447716	0.899549	0.0906995	0.343392	0.814087	0.1132	0.300858	0.77124	-0.0275341	0.642478	0.942064		K02211//cyclin-dependent kinase 9 [EC:2.7.11.22 2.7.11.23]+ko05202//Transcriptional misregulation in cancer		GO:0005524//ATP binding;GO:1901363//heterocyclic compound binding;GO:0035639//purine ribonucleoside triphosphate binding;GO:1901265//nucleoside phosphate binding;GO:0043168//anion binding;GO:0032559//adenyl ribonucleotide binding;GO:0003824//catalytic activity;GO:0005488//binding;GO:0043167//ion binding;GO:0000166//nucleotide binding;GO:0032553//ribonucleotide binding;GO:0016740//transferase acti…	-	-
BGI_novel_G000362	0.83	0	0	0	0	0.59	1.34	0.25	0.45	0.84	0	0.25	BGI_novel_G000362	BGI_novel_T001481	Novel_gene	1	371820	372058	scaffold_127	.	239	239	-0.537641	0.37582	0.69616	1.29531	0.1069	0.194854	0.923597	0.203644	0.470129	-0.909353	0.342609	0.327181					-	-
BGI_novel_G000363	5.71	6.06	4.21	4.32	3.69	6.12	0	0	0.4	0	0.32	0	BGI_novel_G000363	BGI_novel_T001482	Novel_gene	1	478609	478860	scaffold_127	.	252	252	-0.192123	0.29578	0.49498	-5.33998	1.11984e-14	6.40376e-15	-5.38581	3.50245e-13	2.34204e-13	-0.237954	0.624271	0.894147					-	-
BGI_novel_G000364	2.03	3.22	2.59	3.42	3.39	3.24	2.42	1.88	2.28	2.49	2.32	2.51	BGI_novel_G000364	BGI_novel_T001502	Novel_gene	1	939050	949836	scaffold_127	+	10787	3049	0.356303	0.000106119	6.0414e-05	-0.253964	0.00729332	0.00988941	-0.459379	3.38999e-07	3.12728e-07	0.150888	0.181487	0.129516		K02355//elongation factor G			-	-
BGI_novel_G000365	1.64	2.72	1.18	2.38	2.82	2.98	2.37	2.07	1.02	2.03	2.46	2.78	BGI_novel_G000365	BGI_novel_T001515	Novel_gene	1	241	2102	scaffold_1275	-	1862	722	0.560411	0.0122782	0.0105757	-0.028845	0.372829	0.905152	-0.16729	0.182218	0.410713	0.421966	0.101993	0.0602479		K12804//proline-serine-threonine phosphatase interacting protein 1+ko04621//NOD-like receptor signaling pathway;K17286//erythrocyte band 7 integral membrane protein			-	-
BGI_novel_G000366	0.79	1.71	0.62	1.74	1.22	1.61	0.77	1.55	0.95	1.1	1.61	2.59	BGI_novel_G000366	BGI_novel_T001516	Novel_gene	1	7405	8117	scaffold_1275	-	713	397	0.544077	0.143185	0.190925	0.0394534	0.3808	0.930552	0.226961	0.224377	0.530057	0.731585	0.105181	0.0628996		K12616//enhancer of mRNA-decapping protein 4+ko03018//RNA degradation			-	-
BGI_novel_G000367	21.62	13.04	19.19	19.7	26.26	22.85	19.87	18.3	12.3	18.96	20.9	16.3	BGI_novel_G000367	BGI_novel_T001518	Novel_gene	1	132036	135238	scaffold_128	+	3203	600	0.356364	2.08184e-05	1.08067e-05	-0.101802	0.129776	0.244225	-0.291731	0.000204695	0.000244115	0.166435	0.0913419	0.0525418		K14717//solute carrier family 39 (zinc transporter), member 11			-	-
BGI_novel_G000368	18.57	21.51	19.07	23.67	22.22	28.95	27.55	29.12	22.7	25.34	20.34	23.95	BGI_novel_G000368	BGI_novel_T001519	Novel_gene	1	135706	183321	scaffold_128	+	47616	2733	0.337012	5.17806e-22	1.0026e-22	0.422101	1.98161e-35	6.75484e-36	-0.105092	0.00102014	0.00133931	-0.190181	2.34746e-08	3.47294e-09		K14717//solute carrier family 39 (zinc transporter), member 11			-	-
BGI_novel_G000369	4.24	3.57	3.09	4.64	5.29	4.8	5.15	4.04	2.18	4.4	4.15	5.21	BGI_novel_G000369	BGI_novel_T001520	Novel_gene	1	253019	259191	scaffold_128	-	6173	1862	0.436961	1.05621e-05	5.2928e-06	0.0669742	0.239645	0.511566	-0.100375	0.125698	0.264242	0.269611	0.0125579	0.00479327	HSF	K13092//nuclear protein NHN1			-	-
BGI_novel_G000370	5.17	14.48	10.54	4.95	7.52	5.66	3.76	5.19	5.9	3.98	4.5	5.87	BGI_novel_G000370	BGI_novel_T001521	Novel_gene	1	262983	265459	scaffold_128	+	2477	558	-0.737519	1.42844e-07	5.87898e-08	-1.04752	4.05718e-13	2.47638e-13	-0.337538	0.0224926	0.0380528	-0.0275341	0.615984	0.872236		K10872//meiotic recombination protein DMC1		GO:0009987//cellular process;GO:0006259//DNA metabolic process;GO:0050896//response to stimulus;GO:0006725//cellular aromatic compound metabolic process;GO:0006974//cellular response to DNA damage stimulus;GO:0044260//cellular macromolecule metabolic process;GO:0006139//nucleobase-containing compound metabolic process;GO:0007049//cell cycle;GO:0022414//reproductive process;GO:0006950//response to…	-	-
BGI_novel_G000371	18.98	17.75	17.68	19.35	27.18	25.77	25.33	24.16	28.53	29.7	34.42	29.69	BGI_novel_G000371	BGI_novel_T001522	Novel_gene	1	266354	273457	scaffold_128	+	7104	1618	0.412379	2.99456e-18	6.55396e-19	0.514685	2.8194e-29	1.08076e-29	0.376324	1.5771e-20	8.13885e-21	0.274019	2.92336e-11	3.50779e-12		K00967//ethanolamine-phosphate cytidylyltransferase [EC:2.7.7.14]+ko00440//Phosphonate and phosphinate metabolism+ko00564//Glycerophospholipid metabolism+ko01100//Metabolic pathways		GO:0008152//metabolic process;GO:0009058//biosynthetic process;GO:0016772//transferase activity, transferring phosphorus-containing groups;GO:0016740//transferase activity;GO:0003824//catalytic activity;GO:0016779//nucleotidyltransferase activity;	-	-
BGI_novel_G000373	6.08	2.95	6.33	5.49	8.01	6.65	10.61	8.97	7.09	8.84	12.77	12.75	BGI_novel_G000373	BGI_novel_T001524	Novel_gene	1	266431	273457	scaffold_128	+	7027	1541	0.39524	2.12527e-05	1.10488e-05	0.795745	3.94479e-21	1.84584e-21	0.772564	7.20555e-26	3.22321e-26	0.37206	2.5716e-07	4.16521e-08		K00967//ethanolamine-phosphate cytidylyltransferase [EC:2.7.7.14]+ko00440//Phosphonate and phosphinate metabolism+ko00564//Glycerophospholipid metabolism+ko01100//Metabolic pathways		GO:0008152//metabolic process;GO:0009058//biosynthetic process;GO:0016772//transferase activity, transferring phosphorus-containing groups;GO:0016779//nucleotidyltransferase activity;GO:0016740//transferase activity;GO:0003824//catalytic activity;	-	-
BGI_novel_G000375	1.47	1.63	1.45	2.41	2.73	1.96	1.81	2.16	0.08	1.59	1.57	1.98	BGI_novel_G000375	BGI_novel_T001526	Novel_gene	1	283029	315187	scaffold_128	+	32159	750	0.645614	0.00706594	0.00569545	-0.173789	0.24182	0.517235	-0.467371	0.0223086	0.0376417	0.352033	0.221847	0.173072		K22525//MKL/myocardin-like protein			-	-
BGI_novel_G000376	1.64	1.27	0.59	2.16	3.08	1.13	1.99	1.64	2.41	2.14	2	3.81	BGI_novel_G000376	BGI_novel_T001529	Novel_gene	1	389016	399740	scaffold_128	+	10725	665	0.87568	0.00197281	0.00139309	0.779801	0.00387585	0.00499404	0.311802	0.0809156	0.159183	0.407681	0.114057	0.0694294		K02513//heparan sulfate 2-O-sulfotransferase HS2ST1 [EC:2.8.2.-]+ko00534//Glycosaminoglycan biosynthesis - heparan sulfate / heparin;K03193//dermatan/chondrotin sulfate uronyl 2-O-sulfotransferase UST [EC:2.8.2.-]+ko00532//Glycosaminoglycan biosynthesis - chondroitin sulfate / dermatan sulfate			-	-
BGI_novel_G000377	0.48	1.16	0.23	0.71	2.05	0.73	0.23	0.24	0.24	0	0	0.23	BGI_novel_G000377	BGI_novel_T001545	Novel_gene	1	743395	744272	scaffold_128	+	878	290	0.911304	0.111264	0.139321	-1.42743	0.0707159	0.121494	-3.95123	0.00011933	0.000138148	-1.6125	0.323243	0.298266		K01373//cathepsin F [EC:3.4.22.41]+ko04142//Lysosome+ko04210//Apoptosis;K01365//cathepsin L [EC:3.4.22.15]+ko04145//Phagosome+ko04140//Autophagy - animal+ko04142//Lysosome+ko04210//Apoptosis+ko05418//Fluid shear stress and atherosclerosis+ko04612//Antigen processing and presentation+ko05323//Rheumatoid arthritis+ko05205//Proteoglycans in cancer			-	-
BGI_novel_G000378	1.5	1.02	1.36	0.92	3.45	0.7	0	0.12	0	0.11	0.64	0.11	BGI_novel_G000378	BGI_novel_T001558	Novel_gene	1	296	2761	scaffold_1289	-	2466	516	0.409652	0.154033	0.209278	-5.09901	2.18112e-09	1.59968e-09	-2.53619	6.95173e-08	6.13062e-08	2.97247	0.0319058	0.0142759		K19525//vacuolar protein sorting-associated protein 13A/C			-	-
BGI_novel_G000379	1.61	3.14	1.8	0.6	2.58	0.88	6.6	11.67	2.95	9.45	6.07	5.81	BGI_novel_G000379	BGI_novel_T001559	Novel_gene	1	21303	23562	scaffold_129	+	2260	241	-0.679113	0.129171	0.168112	1.64465	6.42979e-07	5.51377e-07	2.3709	1.10499e-10	8.235e-11	0.0471295	0.605044	0.846396				GO:0051234//establishment of localization;GO:0051236//establishment of RNA localization;GO:0050658//RNA transport;GO:0015931//nucleobase-containing compound transport;GO:0071702//organic substance transport;GO:0033036//macromolecule localization;GO:0051179//localization;GO:0071705//nitrogen compound transport;GO:0006810//transport;GO:0006403//RNA localization;GO:0050657//nucleic acid transport;GO…	-	-
BGI_novel_G000380	9.56	12.69	11.22	11.18	12.61	10.73	5.37	5.89	5.1	5.08	5.7	6.11	BGI_novel_G000380	BGI_novel_T001560	Novel_gene	1	41979	45723	scaffold_129	-	3745	604	0.0434827	0.372168	0.687	-1.04831	1.3475e-15	7.43871e-16	-1.02941	9.32166e-16	5.62739e-16	0.0623841	0.53817	0.683797		K03347//cullin 1+ko04141//Protein processing in endoplasmic reticulum+ko04350//TGF-beta signaling pathway+ko04310//Wnt signaling pathway+ko04341//Hedgehog signaling pathway - fly+ko04340//Hedgehog signaling pathway+ko04710//Circadian rhythm+ko04120//Ubiquitin mediated proteolysis+ko05200//Pathways in cancer+ko04114//Oocyte meiosis+ko04110//Cell cycle+ko05168//Herpes simplex infection			-	-
BGI_novel_G000381	14.96	11.76	13.6	16.13	18.46	19.84	17.33	16.07	6.59	14.87	13.87	15.62	BGI_novel_G000381	BGI_novel_T001561	Novel_gene	1	46218	68694	scaffold_129	-	22477	1316	0.433158	1.72755e-12	4.96181e-13	-0.00985351	0.364156	0.878649	-0.295722	3.91296e-07	3.62255e-07	0.147289	0.0396337	0.0185944		K03347//cullin 1+ko04141//Protein processing in endoplasmic reticulum+ko04350//TGF-beta signaling pathway+ko04310//Wnt signaling pathway+ko04341//Hedgehog signaling pathway - fly+ko04340//Hedgehog signaling pathway+ko04710//Circadian rhythm+ko04120//Ubiquitin mediated proteolysis+ko05200//Pathways in cancer+ko04114//Oocyte meiosis+ko04110//Cell cycle+ko05168//Herpes simplex infection			-	-
BGI_novel_G000382	23.24	35.37	34.33	27.21	28.41	31.01	20.23	21.84	23.23	15.3	17.05	21.42	BGI_novel_G000382	BGI_novel_T001562	Novel_gene	1	76692	78236	scaffold_129	-	1545	353	-0.109497	0.167986	0.232964	-0.538125	6.03711e-08	4.81253e-08	-0.681306	9.68539e-11	7.2016e-11	-0.252678	0.0496016	0.0244352		K04640//guanine nucleotide-binding protein subunit alpha, other		GO:0007186//G-protein coupled receptor signaling pathway;GO:0065007//biological regulation;GO:0050789//regulation of biological process;GO:0023052//signaling;GO:0007165//signal transduction;GO:0050896//response to stimulus;GO:0007154//cell communication;GO:0051716//cellular response to stimulus;GO:0009987//cellular process;GO:0050794//regulation of cellular process;GO:0005488//binding;GO:0032403/…	-	-
BGI_novel_G000383	16.83	20.56	17.87	13.61	19.73	22.11	11	12.19	8.63	11.03	7.68	9.37	BGI_novel_G000383	BGI_novel_T001563	Novel_gene	1	78665	80013	scaffold_129	-	1349	517	0.00170894	0.474344	0.985276	-0.812766	3.61442e-14	2.10497e-14	-0.984159	3.28479e-19	1.7639e-19	-0.169683	0.224068	0.175285		K04640//guanine nucleotide-binding protein subunit alpha, other		GO:0007165//signal transduction;GO:0050794//regulation of cellular process;GO:0051716//cellular response to stimulus;GO:0065007//biological regulation;GO:0023052//signaling;GO:0007186//G-protein coupled receptor signaling pathway;GO:0009987//cellular process;GO:0007154//cell communication;GO:0050896//response to stimulus;GO:0050789//regulation of biological process;GO:0031683//G-protein beta/gamm…	-	-
BGI_novel_G000384	4.29	6.64	13.3	5.57	15.51	5.55	31.37	28.33	21.82	20.42	26.07	21.9	BGI_novel_G000384	BGI_novel_T001564	Novel_gene	1	86301	95819	scaffold_129	+	9519	1041	0.145772	0.0934343	0.113152	1.74254	1.31194e-137	1.89775e-138	1.35179	2.66397e-81	5.8019e-82	-0.244983	2.10747e-05	4.29814e-06		K01904//4-coumarate--CoA ligase [EC:6.2.1.12]+ko00360//Phenylalanine metabolism+ko00130//Ubiquinone and other terpenoid-quinone biosynthesis+ko01100//Metabolic pathways			-	-
BGI_novel_G000386	2.11	1.33	0.79	1.97	2.35	1.72	3.59	3.09	1.99	3.38	3	4.26	BGI_novel_G000386	BGI_novel_T001568	Novel_gene	1	133268	137514	scaffold_129	-	4247	799	0.522424	0.0294788	0.0289691	1.03546	2.33858e-06	2.08704e-06	0.813108	1.51804e-05	1.60194e-05	0.300076	0.128327	0.080953		K10357//myosin V			-	-
BGI_novel_G000387	2.31	3.81	1.27	1.29	2.18	6.44	1.94	2	0	1.94	1.5	0.95	BGI_novel_G000387	BGI_novel_T001569	Novel_gene	1	137781	138393	scaffold_129	-	613	231	0.387742	0.219155	0.330049	-0.952196	0.0360746	0.0571911	-1.14388	0.00739597	0.0111421	0.196061	0.557772	0.729419		K10357//myosin V			-	-
BGI_novel_G000388	3.55	1.18	1.49	0.68	1.33	3.14	4.37	2.85	0.86	1.63	3.29	2.28	BGI_novel_G000388	BGI_novel_T001570	Novel_gene	1	144029	148971	scaffold_129	-	4943	387	-0.278741	0.26308	0.420996	0.370432	0.123359	0.230054	0.511428	0.0638447	0.121634	-0.137745	0.518965	0.639858		K10357//myosin V			-	-
BGI_novel_G000389	0	0	0	0	0	0	0.34	0.53	0.68	0.99	2.07	0.98	BGI_novel_G000389	BGI_novel_T001571	Novel_gene	1	176118	179030	scaffold_129	-	2913	225							4.6133	0.00027868	0.000338511	1.45378	0.088046	0.0502		K10357//myosin V			-	-
BGI_novel_G000390	2.35	0.34	0.83	0.51	1.83	2.03	0	1.31	0	0	0.72	0	BGI_novel_G000390	BGI_novel_T001572	Novel_gene	1	176118	179688	scaffold_129	-	3571	368	0.315806	0.281327	0.461253	-1.4614	0.0086801	0.0119677	-2.55142	4.27328e-05	4.72177e-05	-0.774215	0.366989	0.362795		K10357//myosin V			-	-
BGI_novel_G000391	0.24	1.87	0.22	0.16	0.64	0.99	176.83	151.69	133.52	144.29	128.26	154.06	BGI_novel_G000391	BGI_novel_T001586	Novel_gene	1	383571	384557	scaffold_129	.	987	987	-0.389051	0.175116	0.245679	7.62348	0	0	7.90073	0	0	-0.111797	3.75063e-06	6.90046e-07		K01273//membrane dipeptidase [EC:3.4.13.19];K12852//116 kDa U5 small nuclear ribonucleoprotein component+ko03040//Spliceosome;K21270//(R)-mandelonitrile oxidase [EC:1.1.3.49];K13506//glycerol-3-phosphate O-acyltransferase 3/4 [EC:2.3.1.15]+ko00564//Glycerophospholipid metabolism+ko00561//Glycerolipid metabolism+ko01100//Metabolic pathways;K17935//sorting nexin-29			-	-
BGI_novel_G000392	0.61	0.34	0.26	0.44	0.08	0.35	1.43	1.49	2.19	0.78	1.14	0.92	BGI_novel_G000392	BGI_novel_T001596	Novel_gene	1	652831	653486	scaffold_129	.	656	656	-0.481014	0.261429	0.417388	2.06289	7.40694e-08	5.94526e-08	1.72119	0.0002424	0.000291514	-0.822714	0.0173525	0.00696139		K18399//valacyclovir hydrolase [EC:3.1.-.-]			-	-
BGI_novel_G000393	9.12	8.6	7.4	10.9	11.12	10.37	4.04	4.98	1.39	3.06	3.57	3.86	BGI_novel_G000393	BGI_novel_T001599	Novel_gene	1	8149	8829	scaffold_1293	+	681	406	0.366012	0.0158243	0.0141529	-1.29125	1.07308e-10	7.33601e-11	-1.62251	2.29373e-18	1.26332e-18	0.0347502	0.621886	0.887098		K16731//golgin subfamily A member 1			-	-
BGI_novel_G000394	2.22	1.21	4.26	8.5	4.16	6.93	18.38	7.2	1.11	12.24	12.82	15.81	BGI_novel_G000394	BGI_novel_T001602	Novel_gene	1	2447	9714	scaffold_1296	-	7268	1210	1.34187	4.10895e-27	6.92969e-28	1.81202	1.33578e-57	3.36251e-58	1.06876	4.46056e-40	1.51641e-40	0.598611	4.61634e-15	4.50512e-16	MBD	K03254//translation initiation factor 3 subunit A+ko03013//RNA transport			-	-
BGI_novel_G000395	0.21	0.27	0.31	0	0.75	1.88	0.82	4.7	2.54	2.53	1.52	1.76	BGI_novel_G000395	BGI_novel_T001603	Novel_gene	1	2447	9714	scaffold_1296	-	7268	1210	1.72525	2.86072e-06	1.34735e-06	3.32135	2.49226e-34	8.66008e-35	1.13695	1.5443e-07	1.39211e-07	-0.459158	0.0128343	0.00491559	MBD	K03254//translation initiation factor 3 subunit A+ko03013//RNA transport			-	-
BGI_novel_G000396	0.21	0.27	0.31	0	0.75	1.88	0.82	4.7	2.54	2.53	1.52	1.76	BGI_novel_G000396	BGI_novel_T001604	Novel_gene	1	2447	9714	scaffold_1296	-	7268	1210	1.72525	2.86072e-06	1.34735e-06	3.32135	2.49226e-34	8.66008e-35	1.13695	1.5443e-07	1.39211e-07	-0.459158	0.0128343	0.00491559	MBD	K03254//translation initiation factor 3 subunit A+ko03013//RNA transport			-	-
BGI_novel_G000397	13.06	10.13	9.69	16.34	18.9	19.98	4.92	8.94	4.13	9.61	9.26	10.57	BGI_novel_G000397	BGI_novel_T001605	Novel_gene	1	2447	9714	scaffold_1296	-	7268	1210	0.749118	2.81326e-29	4.4302e-30	-0.879173	1.08841e-23	4.74545e-24	-0.907498	3.36621e-41	1.12203e-41	0.720793	4.61165e-15	4.49606e-16	MBD	K03254//translation initiation factor 3 subunit A+ko03013//RNA transport			-	-
BGI_novel_G000398	0	0	0	0	0	0	3.66	3.1	1.44	0	0	0.71	BGI_novel_G000398	BGI_novel_T001606	Novel_gene	1	2447	9714	scaffold_1296	-	7268	1210				8.53666	3.06901e-38	9.96933e-39	5.00703	2.87134e-05	3.12139e-05	-3.52522	9.02428e-37	4.61438e-38	MBD	K03254//translation initiation factor 3 subunit A+ko03013//RNA transport			-	-
BGI_novel_G000399	8.54	4.76	4.54	5.88	13.08	7.26	0.04	0.1	0	0	0	0	BGI_novel_G000399	BGI_novel_T001607	Novel_gene	1	2447	9714	scaffold_1296	-	7268	1210	0.566386	2.27011e-09	7.97036e-10	-6.97675	4.67776e-93	8.69345e-94	-10.2622	3.0587e-96	6.00583e-97				MBD	K03254//translation initiation factor 3 subunit A+ko03013//RNA transport			-	-
BGI_novel_G000400	45.09	55.1	42.25	56.78	58.73	56.81	46.94	47.97	54.83	41.25	41.8	46.4	BGI_novel_G000400	BGI_novel_T001608	Novel_gene	1	4429	8486	scaffold_1297	-	4058	1279	0.274192	7.08184e-16	1.71565e-16	0.0644047	0.038339	0.0612149	-0.411919	1.15421e-33	4.36571e-34	-0.202132	4.99765e-08	7.63226e-09		K06269//serine/threonine-protein phosphatase PP1 catalytic subunit [EC:3.1.3.16]+ko04390//Hippo signaling pathway+ko04024//cAMP signaling pathway+ko04022//cGMP-PKG signaling pathway+ko04810//Regulation of actin cytoskeleton+ko04510//Focal adhesion+ko04218//Cellular senescence+ko04910//Insulin signaling pathway+ko04728//Dopaminergic synapse+ko04720//Long-term potentiation+ko05034//Alcoholism+ko050…		GO:0043169//cation binding;GO:0140096//catalytic activity, acting on a protein;GO:0005488//binding;GO:0003824//catalytic activity;GO:0016791//phosphatase activity;GO:0004721//phosphoprotein phosphatase activity;GO:0043167//ion binding;GO:0016788//hydrolase activity, acting on ester bonds;GO:0016787//hydrolase activity;GO:0046872//metal ion binding;GO:0042578//phosphoric ester hydrolase activity;	-	-
BGI_novel_G000401	46.33	46.74	41.58	50.41	58.95	62.85	23.49	23.32	18.06	19.85	17.52	20.29	BGI_novel_G000401	BGI_novel_T001609	Novel_gene	1	5809	8486	scaffold_1297	-	2678	1151	0.354693	1.57629e-22	3.00856e-23	-1.05834	6.04942e-119	9.49251e-120	-1.57963	3.82051e-283	3.44531e-284	-0.166606	0.00804977	0.00285539		K06269//serine/threonine-protein phosphatase PP1 catalytic subunit [EC:3.1.3.16]+ko04390//Hippo signaling pathway+ko04024//cAMP signaling pathway+ko04022//cGMP-PKG signaling pathway+ko04810//Regulation of actin cytoskeleton+ko04510//Focal adhesion+ko04218//Cellular senescence+ko04910//Insulin signaling pathway+ko04728//Dopaminergic synapse+ko04720//Long-term potentiation+ko05034//Alcoholism+ko050…		GO:0043167//ion binding;GO:0005488//binding;GO:0140096//catalytic activity, acting on a protein;GO:0016788//hydrolase activity, acting on ester bonds;GO:0042578//phosphoric ester hydrolase activity;GO:0043169//cation binding;GO:0016791//phosphatase activity;GO:0046872//metal ion binding;GO:0004721//phosphoprotein phosphatase activity;GO:0016787//hydrolase activity;GO:0003824//catalytic activity;	-	-
BGI_novel_G000402	2.84	2.25	2.25	1.75	2.86	4.8	2.87	3.94	0.81	3.48	3.04	3.76	BGI_novel_G000402	BGI_novel_T001610	Novel_gene	1	6612	8372	scaffold_1298	+	1761	453	0.352749	0.132187	0.173202	0.0391363	0.366787	0.885869	0.136485	0.235205	0.563521	0.450098	0.115345	0.0704046		K05749//cytoplasmic FMR1 interacting protein+ko04810//Regulation of actin cytoskeleton+ko03013//RNA transport			-	-
BGI_novel_G000403	1.12	0.58	0.78	0.74	1.67	1.55	1.54	1.81	0.4	1	1.18	1.85	BGI_novel_G000403	BGI_novel_T001623	Novel_gene	1	109725	112200	scaffold_13	+	2476	829	0.676967	0.0239203	0.0227364	0.591637	0.0314752	0.049157	0.0208427	0.34984	0.936476	0.106174	0.539867	0.688284		K16803//cytoskeleton-associated protein 5			-	-
BGI_novel_G000404	1.14	0.97	0.83	0.97	0.53	0.69	0.42	1.45	0	0.67	0.92	1.1	BGI_novel_G000404	BGI_novel_T001624	Novel_gene	1	117248	117983	scaffold_13	+	736	426	-0.431229	0.241813	0.375456	-0.678243	0.0998838	0.180417	0.313769	0.222519	0.524571	0.560782	0.305692	0.274509		K16803//cytoskeleton-associated protein 5			-	-
BGI_novel_G000405	1.13	1.33	0	0.8	0.38	0.47	1.1	1.61	0.23	0.23	0.77	1.08	BGI_novel_G000405	BGI_novel_T001625	Novel_gene	1	130302	133763	scaffold_13	+	3462	298	-0.57391	0.254684	0.402137	0.228512	0.306089	0.700628	0.348165	0.254827	0.622588	-0.454256	0.427484	0.459248		K16803//cytoskeleton-associated protein 5			-	-
BGI_novel_G000406	1.39	0.35	0.7	0.45	0.68	1.49	1.07	0	0.36	1.41	0	1.38	BGI_novel_G000406	BGI_novel_T001626	Novel_gene	1	134716	135220	scaffold_13	+	505	217	0.0943554	0.44852	0.902226	-0.78639	0.187081	0.378039	0.0917201	0.339462	0.90116	0.972466	0.291918	0.256938		K16803//cytoskeleton-associated protein 5			-	-
BGI_novel_G000407	1.84	2.15	0.67	2.65	2.33	3.27	2.2	3.13	0.91	1.34	2.56	3.31	BGI_novel_G000407	BGI_novel_T001627	Novel_gene	1	138736	140609	scaffold_13	+	1874	516	0.823156	0.00397722	0.00300035	0.409532	0.0938604	0.16809	-0.180902	0.201015	0.462898	0.232722	0.37666	0.378004		K16803//cytoskeleton-associated protein 5			-	-
BGI_novel_G000408	6.2	2.93	3.21	2.89	5.85	7.44	1.06	1.09	3.48	2.42	0.99	1.01	BGI_novel_G000408	BGI_novel_T001635	Novel_gene	1	425704	429181	scaffold_13	-	3478	408	0.390862	0.0585652	0.0647659	-1.15224	2.97645e-05	2.9254e-05	-1.88098	6.7244e-12	4.73564e-12	-0.337874	0.352316	0.340499					-	-
BGI_novel_G000409	2.85	1.2	2.18	0.64	1.84	0.38	0	0	0	0.85	0.67	0	BGI_novel_G000409	BGI_novel_T001636	Novel_gene	1	430631	432246	scaffold_13	-	1616	295	-1.09588	0.0221648	0.0208463	-5.77261	7.10596e-08	5.68692e-08	-0.93238	0.0828459	0.1636	3.74435	0.0287925	0.012601		K12811//ATP-dependent RNA helicase DDX46/PRP5 [EC:3.6.4.13]+ko03040//Spliceosome			-	-
BGI_novel_G000410	1.63	2	0.76	1.71	3.48	2.26	2.47	3.09	0.62	1.56	3.3	3.03	BGI_novel_G000410	BGI_novel_T001637	Novel_gene	1	430631	436386	scaffold_13	-	5756	912	0.770354	0.000362339	0.000224094	0.488843	0.0172027	0.0253059	0.0866614	0.256385	0.627701	0.368172	0.0865578	0.0490818		K12811//ATP-dependent RNA helicase DDX46/PRP5 [EC:3.6.4.13]+ko03040//Spliceosome			-	-
BGI_novel_G000411	1.87	1.65	1.56	1.81	2.19	2.01	1.89	2.13	1.09	1.53	1.72	2.14	BGI_novel_G000411	BGI_novel_T001643	Novel_gene	1	508173	512911	scaffold_13	-	4739	2230	0.245305	0.0578617	0.0638055	0.0107786	0.38285	0.937487	-0.157378	0.108917	0.224036	0.0771484	0.485476	0.566006		K22824//			-	-
BGI_novel_G000412	4	5.17	3.31	3.41	3.67	4.43	4.23	3.72	4.37	2.84	2.94	2.59	BGI_novel_G000412	BGI_novel_T001644	Novel_gene	1	508173	512911	scaffold_13	-	4739	1828	-0.117163	0.171833	0.239741	-0.0225612	0.344486	0.817472	-0.458242	2.57109e-05	2.77881e-05	-0.552844	1.45762e-06	2.54404e-07		K22824//			-	-
BGI_novel_G000413	1.74	0.85	0	0.52	0.33	0.53	1.52	1.23	0.52	1.03	0.8	1.51	BGI_novel_G000413	BGI_novel_T001664	Novel_gene	1	1038033	1040634	scaffold_13	-	2602	369	-0.902477	0.113805	0.143193	0.328643	0.238306	0.508079	1.27759	0.0159423	0.0259348	0.0464665	0.634	0.919903					-	-
BGI_novel_G000414	0.91	0.98	1.22	1	1.69	1.26	1.04	0.92	0.47	1.4	1.47	1.35	BGI_novel_G000414	BGI_novel_T001665	Novel_gene	1	1044723	1052134	scaffold_13	-	7412	685	0.341861	0.190413	0.274049	-0.367914	0.153182	0.296508	0.0980822	0.288882	0.733069	0.807857	0.028999	0.0127351	zf-C2H2	K09228//KRAB domain-containing zinc finger protein			-	-
BGI_novel_G000415	0.56	0.41	0.2	0.41	0.9	0.93	1.73	0.81	0.24	1.05	0.57	0.8	BGI_novel_G000415	BGI_novel_T001666	Novel_gene	1	1054577	1055446	scaffold_13	-	870	763	0.929751	0.0321466	0.0320472	1.25759	0.00171542	0.00208248	0.110261	0.297014	0.759164	-0.217574	0.462538	0.520763					-	-
BGI_novel_G000416	7.52	7.32	6.04	5.59	6.72	7.28	7.32	6.96	7.56	5.95	7.3	7.15	BGI_novel_G000416	BGI_novel_T001667	Novel_gene	1	1056024	1057715	scaffold_13	+	1692	1692	-0.0909035	0.18016	0.255172	0.0611571	0.208013	0.430542	0.0615724	0.192753	0.440002	-0.0904881	0.280864	0.242612		K11315//transcriptional adapter 3+ko05165//Human papillomavirus infection			-	-
BGI_novel_G000417	3.88	3.59	3.18	4.64	4.48	3.94	3.79	4.59	3.36	3.86	3.33	4.22	BGI_novel_G000417	BGI_novel_T001668	Novel_gene	1	1071085	1124623	scaffold_13	-	53539	3872	0.295511	2.81071e-05	1.4834e-05	0.138741	0.0303427	0.0471734	-0.196521	0.00229656	0.00317101	-0.039752	0.482227	0.560209		K10343//SPRY domain-containing SOCS box protein 1/4			-	-
BGI_novel_G000418	0	0.33	0	0	0	0	3.09	0.95	1.26	6.29	0.94	2.49	BGI_novel_G000418	BGI_novel_T001671	Novel_gene	1	1281360	1281581	scaffold_13	.	222	222				3.96795	0.000128592	0.000134635	5.80466	3.43078e-08	2.96601e-08	0.885062	0.0834025	0.0467889					-	-
BGI_novel_G000419	3	5.32	3.87	3.18	6.06	5.99	1.06	1.46	1.07	0.53	1.33	0.79	BGI_novel_G000419	BGI_novel_T001704	Novel_gene	1	186564	187703	scaffold_130	+	1140	1140	0.320592	0.00904767	0.00750213	-1.77845	1.09759e-24	4.6716e-25	-2.50988	1.1876e-46	3.66352e-47	-0.410838	0.150098	0.0998038					-	-
BGI_novel_G000420	116.15	149.56	163.33	168.09	177.47	244.36	238.55	289.21	283.99	229.99	243.93	314.91	BGI_novel_G000420	BGI_novel_T001705	Novel_gene	1	289274	292166	scaffold_130	-	2893	881	0.45443	7.15585e-88	4.99473e-89	0.906893	0	0	0.423937	2.02585e-105	3.73996e-106	-0.0285271	0.161498	0.110206		K12757//myosin regulatory light chain 12+ko04810//Regulation of actin cytoskeleton+ko04510//Focal adhesion+ko04611//Platelet activation+ko04530//Tight junction+ko04670//Leukocyte transendothelial migration		GO:0046872//metal ion binding;GO:0005488//binding;GO:0005509//calcium ion binding;GO:0043167//ion binding;GO:0043169//cation binding;	-	-
BGI_novel_G000421	2	1.67	1.23	0.79	1.26	1.17	0.97	0.62	0.76	0.65	0.67	0.68	BGI_novel_G000421	BGI_novel_T001710	Novel_gene	1	806026	809329	scaffold_130	+	3304	2319	-0.603448	0.000138717	8.04493e-05	-1.05098	2.65264e-10	1.84848e-10	-0.684301	0.000260723	0.000315635	-0.236772	0.28484	0.247406		K05658//ATP-binding cassette, subfamily B (MDR/TAP), member 1 [EC:3.6.3.44]+ko05226//Gastric cancer+ko04976//Bile secretion+ko02010//ABC transporters+ko05206//MicroRNAs in cancer			-	-
BGI_novel_G000422	5.8	7.14	5.5	3.55	5.12	6.95	4.94	3.94	3.5	4.43	4.28	3.49	BGI_novel_G000422	BGI_novel_T001711	Novel_gene	1	806038	809329	scaffold_130	+	3292	1349	-0.240814	0.0159513	0.0142833	-0.575836	3.75181e-08	2.95126e-08	-0.35666	0.000762553	0.000985306	-0.0216379	0.60641	0.849973		K05658//ATP-binding cassette, subfamily B (MDR/TAP), member 1 [EC:3.6.3.44]+ko05226//Gastric cancer+ko04976//Bile secretion+ko02010//ABC transporters+ko05206//MicroRNAs in cancer			-	-
BGI_novel_G000423	3.06	5.92	4.04	2.96	1.33	1.83	1.74	1.17	0.7	1.2	0.33	0.41	BGI_novel_G000423	BGI_novel_T001712	Novel_gene	1	806111	809329	scaffold_130	+	3219	1373	-1.10116	1.03631e-15	2.52691e-16	-1.85429	1.72163e-33	6.07165e-34	-1.67283	1.44926e-14	9.11152e-15	-0.919701	0.000670983	0.000176252		K05658//ATP-binding cassette, subfamily B (MDR/TAP), member 1 [EC:3.6.3.44]+ko05226//Gastric cancer+ko04976//Bile secretion+ko02010//ABC transporters+ko05206//MicroRNAs in cancer			-	-
BGI_novel_G000424	6.91	7.37	4.53	5.11	6.74	8.73	9.98	9.43	4.53	8.2	8.59	9.43	BGI_novel_G000424	BGI_novel_T001713	Novel_gene	1	845793	849097	scaffold_130	+	3305	3305	0.130155	0.0242336	0.0230788	0.352492	2.04554e-10	1.41867e-10	0.350674	2.86799e-11	2.08029e-11	0.128337	0.0247515	0.010595					-	-
BGI_novel_G000425	1.14	2.9	1.67	2.82	4.18	3.29	2.03	2.49	1.7	2.06	2.97	3.1	BGI_novel_G000425	BGI_novel_T001726	Novel_gene	1	1267511	1269065	scaffold_130	-	1555	345	0.847487	0.00933769	0.00777208	0.0937143	0.337206	0.795594	-0.333848	0.119156	0.248421	0.419925	0.247095	0.201361		K12397//AP-3 complex subunit beta+ko04142//Lysosome			-	-
BGI_novel_G000426	2.28	1.74	1.23	1.77	0.76	1.4	2.79	3.23	0.8	1.8	1.42	0.77	BGI_novel_G000426	BGI_novel_T001727	Novel_gene	1	1270436	1271021	scaffold_130	-	586	268	-0.420748	0.249681	0.391349	0.347932	0.202471	0.416684	0.0301429	0.354782	0.953915	-0.738538	0.155515	0.104723		K12397//AP-3 complex subunit beta+ko04142//Lysosome			-	-
BGI_novel_G000427	4.46	3.01	2.6	3.65	5.51	4.73	3.94	4.77	1.53	4.15	2.9	4.29	BGI_novel_G000427	BGI_novel_T001728	Novel_gene	1	1271693	1290617	scaffold_130	-	18925	937	0.467549	0.00157949	0.00109334	0.0203519	0.369408	0.895046	-0.298459	0.0185551	0.0306622	0.148738	0.336262	0.317452		K12397//AP-3 complex subunit beta+ko04142//Lysosome			-	-
BGI_novel_G000428	396.34	309	535.52	505.92	257.55	449.3	196.74	172.53	140.9	168.76	172.54	212.13	BGI_novel_G000428	BGI_novel_T001734	Novel_gene	1	1473230	1474873	scaffold_130	+	1644	691	-0.0422119	0.0130229	0.0113136	-1.29151	0	0	-1.12258	0	0	0.12671	2.42943e-06	4.34718e-07		K21125//mucin-5AC+ko04657//IL-17 signaling pathway			-	-
BGI_novel_G000429	372.99	300.86	369.37	255.79	300.87	363.73	194.62	193.1	157.7	164.85	155.42	190.51	BGI_novel_G000429	BGI_novel_T001735	Novel_gene	1	1481929	1483412	scaffold_130	+	1484	1027	-0.18188	4.0059e-33	5.80808e-34	-0.941283	0	0	-0.848496	0	0	-0.0890941	4.92647e-05	1.04744e-05		K01187//alpha-glucosidase [EC:3.2.1.20]+ko00052//Galactose metabolism+ko00500//Starch and sucrose metabolism+ko01100//Metabolic pathways			-	-
BGI_novel_G000430	104.28	132.14	114.37	101	81.73	98.15	64.85	62.59	90.59	61.7	54.89	76.06	BGI_novel_G000430	BGI_novel_T001736	Novel_gene	1	1483769	1487102	scaffold_130	+	3334	870	-0.325096	1.91546e-28	3.08436e-29	-0.698149	6.44598e-113	1.05911e-113	-0.541565	1.76459e-58	4.74086e-59	-0.168512	1.08151e-05	2.1383e-06		K01187//alpha-glucosidase [EC:3.2.1.20]+ko00052//Galactose metabolism+ko00500//Starch and sucrose metabolism+ko01100//Metabolic pathways;K05546//mannosyl-oligosaccharide alpha-1,3-glucosidase [EC:3.2.1.207]+ko04141//Protein processing in endoplasmic reticulum+ko00510//N-Glycan biosynthesis+ko01100//Metabolic pathways			-	-
BGI_novel_G000431	4.25	5.3	3.37	6.02	5.06	2.43	15.09	17.85	17.31	15.33	11.17	11.91	BGI_novel_G000431	BGI_novel_T001739	Novel_gene	1	140885	141597	scaffold_131	.	713	713	0.0673435	0.364895	0.668967	1.9464	2.12038e-65	4.93081e-66	1.49955	7.60682e-36	2.78144e-36	-0.379509	4.63039e-05	9.81336e-06		K06704//disintegrin and metalloproteinase domain-containing protein 10 [EC:3.4.24.81]+ko05120//Epithelial cell signaling in Helicobacter pylori infection+ko05010//Alzheimer's disease;K05763//moesin+ko04810//Regulation of actin cytoskeleton+ko04530//Tight junction+ko05205//Proteoglycans in cancer+ko04670//Leukocyte transendothelial migration+ko05162//Measles;K09533//DnaJ homolog subfamily C member…			-	-
BGI_novel_G000432	4.34	4.62	2.89	5.5	9.14	9.02	1.3	2.49	1.5	0.95	1.76	2.02	BGI_novel_G000432	BGI_novel_T001751	Novel_gene	1	501919	503076	scaffold_131	+	1158	1026	1.00136	1.03728e-17	2.31658e-18	-1.17428	2.79939e-12	1.77424e-12	-2.31618	1.57203e-58	4.21816e-59	-0.140545	0.449635	0.498623					-	-
BGI_novel_G000433	3.27	3.49	3.01	4.29	5.75	5.13	5.69	5.38	6.94	4.76	4.65	6.94	BGI_novel_G000433	BGI_novel_T001756	Novel_gene	1	1	3064	scaffold_1312	+	3064	1043	0.635152	3.82625e-06	1.82824e-06	0.871864	1.17934e-11	7.70081e-12	0.10619	0.163269	0.361003	-0.130522	0.279548	0.24074		K10609//cullin 4+ko03420//Nucleotide excision repair+ko04120//Ubiquitin mediated proteolysis			-	-
BGI_novel_G000434	0	0	0	0	0	0	0	0	0.23	0	0	0.07	BGI_novel_G000434	BGI_novel_T001757	Novel_gene	1	1043	3064	scaffold_1312	+	2022	852										-1.77681	0.269078	0.226902		K10609//cullin 4+ko03420//Nucleotide excision repair+ko04120//Ubiquitin mediated proteolysis			-	-
BGI_novel_G000435	0	0.38	1.59	0	0.93	0.99	0.16	0.11	0.53	0.17	0.45	0.11	BGI_novel_G000435	BGI_novel_T001758	Novel_gene	1	1505	3064	scaffold_1312	+	1560	876	-0.0349754	0.455613	0.9238	-1.33135	0.00281464	0.00353595	-1.39043	0.00202836	0.00278032	-0.094051	0.615731	0.871245		K10609//cullin 4+ko03420//Nucleotide excision repair+ko04120//Ubiquitin mediated proteolysis			-	-
BGI_novel_G000436	2.53	1.12	0.95	2.69	0.97	2.34	0	0	0	0	0	0	BGI_novel_G000436	BGI_novel_T001759	Novel_gene	1	1889	3064	scaffold_1312	+	1176	895	0.376391	0.0762298	0.0882289	-7.24256	3.0328e-18	1.54356e-18	-7.64648	9.04821e-23	4.39079e-23					K10609//cullin 4+ko03420//Nucleotide excision repair+ko04120//Ubiquitin mediated proteolysis			-	-
BGI_novel_G000437	5.36	6.08	5	5.28	6.28	5.7	6.03	2.45	9.93	5.1	7	4	BGI_novel_G000437	BGI_novel_T001762	Novel_gene	1	34243	40421	scaffold_132	-	6179	2914	0.0727116	0.188601	0.270722	0.159075	0.0101528	0.0141643	-0.0971176	0.0724953	0.140175	-0.183481	0.0120439	0.00455251		K14684//solute carrier family 25 (mitochondrial phosphate transporter), member 23/24/25/41			-	-
BGI_novel_G000438	5.54	4.84	3.2	6.53	5.81	10.26	6.68	6.55	3.42	8.94	6.68	8.29	BGI_novel_G000438	BGI_novel_T001763	Novel_gene	1	34243	52640	scaffold_132	-	18398	3272	0.733149	2.21245e-32	3.25142e-33	0.298303	5.97925e-06	5.51569e-06	0.0799477	0.0673818	0.129004	0.514793	1.17478e-18	9.77136e-20		K14684//solute carrier family 25 (mitochondrial phosphate transporter), member 23/24/25/41			-	-
BGI_novel_G000439	1.59	0.89	1.33	1.81	2.75	2.62	3.55	4.06	0.83	2.9	2.33	2.78	BGI_novel_G000439	BGI_novel_T001764	Novel_gene	1	34243	72080	scaffold_132	-	37838	3848	0.919561	1.65427e-18	3.57273e-19	1.15389	2.45171e-31	8.9972e-32	0.15059	0.0418681	0.0756409	-0.0837353	0.325945	0.302188		K14684//solute carrier family 25 (mitochondrial phosphate transporter), member 23/24/25/41			-	-
BGI_novel_G000440	1.11	0.49	1.59	1.52	1.8	1.18	0.53	0.41	0.75	1.46	1.05	1.57	BGI_novel_G000440	BGI_novel_T001765	Novel_gene	1	40633	71938	scaffold_132	-	31306	854	0.50088	0.0547738	0.0598604	-0.924434	0.0049368	0.00650934	-0.148254	0.230968	0.551016	1.27706	0.000239484	5.73323e-05		K14684//solute carrier family 25 (mitochondrial phosphate transporter), member 23/24/25/41			-	-
BGI_novel_G000441	0	0.59	0	0	0	0	1.04	1.23	2.46	0.54	0.21	0.1	BGI_novel_G000441	BGI_novel_T001766	Novel_gene	1	161537	188057	scaffold_132	-	26521	3697	-6.42017	4.0469e-11	1.2533e-11	2.98454	8.07952e-58	2.02239e-58	6.90729	2.29541e-15	1.40173e-15	-2.49742	5.13076e-48	2.15377e-49					-	-
BGI_novel_G000442	3.84	3.07	3.04	4.06	4.45	5.15	6.79	6.99	3.87	5.83	6.07	7.65	BGI_novel_G000442	BGI_novel_T001767	Novel_gene	1	161537	198891	scaffold_132	-	37355	5040	0.456626	1.0098e-13	2.70649e-14	0.828309	8.34692e-49	2.32424e-49	0.51812	1.55613e-24	7.22306e-25	0.146438	0.00553061	0.00185191					-	-
BGI_novel_G000443	0	0	0	0	0	0	1.03	0.84	1.85	1.96	0.76	1.35	BGI_novel_G000443	BGI_novel_T001768	Novel_gene	1	199619	227394	scaffold_132	+	27776	3290				8.89768	9.81685e-47	2.81999e-47	9.01679	1.73922e-50	5.09882e-51	0.123521	0.348482	0.335115		K08869//aarF domain-containing kinase;K10955//mucin-2+ko05226//Gastric cancer+ko05146//Amoebiasis			-	-
BGI_novel_G000444	4.97	4.21	3.87	4.02	4.36	5.37	4.03	4.02	2.06	2.83	3.72	3.04	BGI_novel_G000444	BGI_novel_T001769	Novel_gene	1	199619	227394	scaffold_132	+	27776	3290	0.0762311	0.190083	0.273349	-0.365147	1.24545e-06	1.08956e-06	-0.515746	6.62212e-12	4.66249e-12	-0.0743682	0.361173	0.35423		K08869//aarF domain-containing kinase;K10955//mucin-2+ko05226//Gastric cancer+ko05146//Amoebiasis			-	-
BGI_novel_G000445	1.08	1.6	1.11	1.18	1.03	1.14	5.21	6.06	5.43	3.4	4.04	4.73	BGI_novel_G000445	BGI_novel_T001772	Novel_gene	1	2610	7051	scaffold_133	+	4442	1896	-0.178207	0.214222	0.320733	2.13616	1.95753e-70	4.36436e-71	1.86675	3.03018e-44	9.58984e-45	-0.447614	2.58404e-06	4.65348e-07		K05760//paxillin+ko04810//Regulation of actin cytoskeleton+ko04510//Focal adhesion+ko05100//Bacterial invasion of epithelial cells+ko05203//Viral carcinogenesis+ko05205//Proteoglycans in cancer+ko04370//VEGF signaling pathway+ko04670//Leukocyte transendothelial migration+ko04062//Chemokine signaling pathway+ko05163//Human cytomegalovirus infection+ko05165//Human papillomavirus infection			-	-
BGI_novel_G000446	2.76	1.36	2.02	0.75	1.74	1.42	2.27	1.47	1.82	1.71	1.84	3.1	BGI_novel_G000446	BGI_novel_T001778	Novel_gene	1	56535	57726	scaffold_133	+	1192	555	-0.642734	0.0315663	0.0313525	-0.149305	0.265785	0.584885	0.763842	0.00578117	0.00852048	0.270413	0.330901	0.308974		K22378//E3 ubiquitin-protein ligase RNF181 [EC:2.3.2.27]			-	-
BGI_novel_G000447	2.77	2.05	0.8	1.15	0.49	0.83	0	0	0	0.04	0	0	BGI_novel_G000447	BGI_novel_T001782	Novel_gene	1	497681	498911	scaffold_133	.	1231	1231	-1.18262	1.97101e-07	8.2338e-08	-8.02496	1.85377e-28	7.21969e-29	-5.86987	4.67507e-15	2.8915e-15					K01922//phosphopantothenate---cysteine ligase (ATP) [EC:6.3.2.51]+ko00770//Pantothenate and CoA biosynthesis+ko01100//Metabolic pathways;K08471//gustatory receptor;K10091//galectin-4;K05648//ATP-binding cassette, subfamily A (ABC1), member 5+ko02010//ABC transporters;K19176//fatty acid amide hydrolase 2 [EC:3.5.1.99]			-	-
BGI_novel_G000448	0.68	0	0	0.51	0	0	0	0	0	0	0	0	BGI_novel_G000448	BGI_novel_T001785	Novel_gene	1	727233	727577	scaffold_133	.	345	345	-0.383857	0.391801	0.739977														-	-
BGI_novel_G000449	3.24	2.33	2.46	4.44	4.71	4.2	3.52	3.34	3.25	2.9	3.21	3.76	BGI_novel_G000449	BGI_novel_T001826	Novel_gene	1	521649	523787	scaffold_134	-	2139	1636	0.735597	2.96923e-10	9.75756e-11	0.330161	0.0050181	0.00662522	-0.43297	4.7833e-05	5.30485e-05	-0.0275341	0.589866	0.810111	zf-C2HC	K11643//chromodomain-helicase-DNA-binding protein 4 [EC:3.6.4.12]+ko05203//Viral carcinogenesis+ko05165//Human papillomavirus infection		GO:0005488//binding;GO:0003676//nucleic acid binding;GO:0097159//organic cyclic compound binding;GO:1901363//heterocyclic compound binding;	-	-
BGI_novel_G000450	5.46	6.09	4.47	4.63	4.76	5.8	9.4	9.59	7.43	8.47	7.65	9.14	BGI_novel_G000450	BGI_novel_T001828	Novel_gene	1	532131	534843	scaffold_134	-	2713	2155	-0.0780259	0.219368	0.330584	0.719363	1.2175e-24	5.19346e-25	0.734199	1.12267e-24	5.19195e-25	-0.0631906	0.328447	0.305979	zf-C2H2	K00999//CDP-diacylglycerol--inositol 3-phosphatidyltransferase [EC:2.7.8.11]+ko04070//Phosphatidylinositol signaling system+ko00564//Glycerophospholipid metabolism+ko00562//Inositol phosphate metabolism+ko01100//Metabolic pathways			-	-
BGI_novel_G000451	14.18	15.16	12.52	12.74	11.46	15.81	10.24	7.14	12.37	12.55	10.52	10.26	BGI_novel_G000451	BGI_novel_T001838	Novel_gene	1	587599	588112	scaffold_134	.	514	514	-0.071257	0.302639	0.509968	-0.507853	1.32957e-05	1.26265e-05	-0.259332	0.0140957	0.0225903	0.177264	0.199421	0.147264					-	-
BGI_novel_G000452	51.86	55.59	46.39	50.14	57.53	50.97	88.05	83.5	104.95	83.44	65.82	85.44	BGI_novel_G000452	BGI_novel_T001840	Novel_gene	1	604465	605885	scaffold_134	+	1421	839	0.0448974	0.195414	0.28348	0.835721	6.76274e-116	1.08245e-116	0.561421	2.43017e-50	7.1534e-51	-0.229403	1.51795e-11	1.78298e-12		K05756//actin related protein 2/3 complex, subunit 3+ko04144//Endocytosis+ko05132//Salmonella infection+ko05130//Pathogenic Escherichia coli infection+ko05131//Shigellosis+ko04810//Regulation of actin cytoskeleton+ko05100//Bacterial invasion of epithelial cells+ko04666//Fc gamma R-mediated phagocytosis		GO:0007015//actin filament organization;GO:0010638//positive regulation of organelle organization;GO:0048522//positive regulation of cellular process;GO:0044087//regulation of cellular component biogenesis;GO:0051493//regulation of cytoskeleton organization;GO:0050789//regulation of biological process;GO:0110053//regulation of actin filament organization;GO:0030833//regulation of actin filament p…	-	-
BGI_novel_G000453	0.06	0.02	0	0	0.14	0	2.09	0	0	0	2.71	10.91	BGI_novel_G000453	BGI_novel_T001843	Novel_gene	1	637792	643026	scaffold_134	-	5235	2493	0.811768	0.234222	0.360069	4.70185	4.16164e-25	1.75951e-25	6.56405	7.96529e-157	1.11134e-157	2.67396	2.07351e-100	4.80645e-102		K00665//fatty acid synthase, animal type [EC:2.3.1.85]+ko04910//Insulin signaling pathway+ko00061//Fatty acid biosynthesis+ko04152//AMPK signaling pathway+ko01100//Metabolic pathways+ko01212//Fatty acid metabolism			-	-
BGI_novel_G000454	0.96	2.04	3.15	3.61	2.19	2.35	0.81	1.35	0.72	0	1.48	0.65	BGI_novel_G000454	BGI_novel_T001844	Novel_gene	1	675014	675327	scaffold_134	.	314	314	0.395345	0.183815	0.261943	-1.13851	0.00937427	0.013	-1.89249	2.78294e-05	3.02056e-05	-0.358636	0.475483	0.543311					-	-
BGI_novel_G000455	3.3	3.95	2.84	3.93	4.03	3.78	6.12	5.6	2.32	5.76	5.31	6.06	BGI_novel_G000455	BGI_novel_T001847	Novel_gene	1	2792	3598	scaffold_1348	+	807	392	0.216774	0.244009	0.379732	0.457041	0.0335907	0.0528253	0.546167	0.00729649	0.0109711	0.3059	0.188232	0.136358		K20291//conserved oligomeric Golgi complex subunit 4			-	-
BGI_novel_G000456	25.36	28.13	16.97	24.68	27.88	27.7	8.14	9.27	13.42	9.11	10.19	7.68	BGI_novel_G000456	BGI_novel_T001848	Novel_gene	1	2548	3717	scaffold_1349	.	1170	1170	0.188657	0.00029528	0.000180408	-1.20288	2.66565e-78	5.52403e-79	-1.57052	5.47489e-134	8.58888e-135	-0.178981	0.0530447	0.026493		K14832//ribosome biogenesis protein MAK21;K04352//Ras GTPase-activating protein 1+ko04360//Axon guidance+ko04013//MAPK signaling pathway - fly+ko04010//MAPK signaling pathway+ko04014//Ras signaling pathway;K14463//microsomal triglyceride transfer protein large subunit+ko04975//Fat digestion and absorption;K09533//DnaJ homolog subfamily C member 13;K06704//disintegrin and metalloproteinase domain-…		GO:0003964//RNA-directed DNA polymerase activity;GO:0034061//DNA polymerase activity;GO:0003824//catalytic activity;GO:0016779//nucleotidyltransferase activity;GO:0016772//transferase activity, transferring phosphorus-containing groups;GO:0016740//transferase activity;GO:0140097//catalytic activity, acting on DNA;	-	-
BGI_novel_G000457	1.28	0.8	0.33	0.26	1.14	1.1	0.06	0.02	0.02	0.14	0.04	0.11	BGI_novel_G000457	BGI_novel_T001864	Novel_gene	1	208531	211588	scaffold_135	-	3058	3058	0.061821	0.381976	0.714041	-4.5414	1.46298e-33	5.15257e-34	-3.11641	1.43212e-27	6.19664e-28	1.48681	0.0389748	0.0182283		K09228//KRAB domain-containing zinc finger protein;K15442//tRNA-specific adenosine deaminase 3;K06072//deoxyhypusine monooxygenase [EC:1.14.99.29]			-	-
BGI_novel_G000458	7.17	5.48	9.66	10.4	9.85	10.73	14.37	16.03	19.52	13.89	15.36	14.49	BGI_novel_G000458	BGI_novel_T001867	Novel_gene	1	389408	394565	scaffold_135	+	5158	763	0.470504	2.34242e-05	1.2264e-05	1.14823	6.41386e-33	2.28415e-33	0.502197	3.07654e-08	2.65192e-08	-0.17553	0.0558816	0.0283072		K02948//small subunit ribosomal protein S11+ko03010//Ribosome		GO:0008152//metabolic process;GO:0043170//macromolecule metabolic process;GO:0043603//cellular amide metabolic process;GO:0006518//peptide metabolic process;GO:0044238//primary metabolic process;GO:1901576//organic substance biosynthetic process;GO:0044249//cellular biosynthetic process;GO:0043043//peptide biosynthetic process;GO:0044271//cellular nitrogen compound biosynthetic process;GO:0019538…	-	-
BGI_novel_G000459	0.95	1.91	5.12	2.78	4.91	3.15	5.39	5.14	6.44	3.95	3.45	4.66	BGI_novel_G000459	BGI_novel_T001872	Novel_gene	1	402563	404801	scaffold_135	-	2239	1058	0.441578	0.004481	0.00343518	1.07532	2.72807e-15	1.52143e-15	0.147897	0.129826	0.274422	-0.485842	0.000244047	5.85436e-05	HMG	K06088//occludin+ko05130//Pathogenic Escherichia coli infection+ko04514//Cell adhesion molecules (CAMs)+ko04530//Tight junction+ko04670//Leukocyte transendothelial migration+ko05160//Hepatitis C;K12327//caldesmon+ko04270//Vascular smooth muscle contraction;K14721//DNA-directed RNA polymerase III subunit RPC5+ko00230//Purine metabolism+ko03020//RNA polymerase+ko00240//Pyrimidine metabolism+ko04623…			-	-
BGI_novel_G000460	4.48	6.17	0.5	3.08	2.58	4.92	0	0	0	0.44	0.83	0	BGI_novel_G000460	BGI_novel_T001873	Novel_gene	1	402563	404822	scaffold_135	-	2260	1020	-0.0809589	0.326054	0.571101	-8.72588	3.87634e-42	1.18604e-42	-3.03903	2.97222e-35	1.09691e-35	5.6059	1.43834e-06	2.50758e-07	HMG	K06088//occludin+ko05130//Pathogenic Escherichia coli infection+ko04514//Cell adhesion molecules (CAMs)+ko04530//Tight junction+ko04670//Leukocyte transendothelial migration+ko05160//Hepatitis C;K12327//caldesmon+ko04270//Vascular smooth muscle contraction;K14721//DNA-directed RNA polymerase III subunit RPC5+ko00230//Purine metabolism+ko03020//RNA polymerase+ko00240//Pyrimidine metabolism+ko04623…			-	-
BGI_novel_G000461	0.53	0.72	0.65	0.74	1.6	0.71	1.62	2.01	0.9	1.55	1.41	1.32	BGI_novel_G000461	BGI_novel_T001874	Novel_gene	1	415711	418693	scaffold_135	-	2983	2280	0.688911	0.000755917	0.000493245	1.24634	5.17322e-12	3.32269e-12	0.478756	0.00206439	0.00283322	-0.0786729	0.494127	0.587907		K17256//insulin-like growth factor-binding protein complex acid labile subunit		GO:0016020//membrane;GO:0016021//integral component of membrane;GO:0031224//intrinsic component of membrane;GO:0044425//membrane part;	-	-
BGI_novel_G000462	0	0	0	0.33	0	0.27	1.14	0.36	0.5	0.3	1.91	0.56	BGI_novel_G000462	BGI_novel_T001885	Novel_gene	1	593653	594121	scaffold_135	.	469	469				4.9603	4.71063e-05	4.71205e-05	2.24933	0.000333637	0.000409355	0.507568	0.309533	0.279466		K21270//(R)-mandelonitrile oxidase [EC:1.1.3.49];K01408//insulysin [EC:3.4.24.56]+ko05010//Alzheimer's disease;K01273//membrane dipeptidase [EC:3.4.13.19];K12852//116 kDa U5 small nuclear ribonucleoprotein component+ko03040//Spliceosome;K03515//DNA repair protein REV1 [EC:2.7.7.-]+ko03460//Fanconi anemia pathway			-	-
BGI_novel_G000463	0.68	0.29	0.15	0.39	0.07	0.45	29.39	43.66	28.99	36.75	43.56	35.38	BGI_novel_G000463	BGI_novel_T001886	Novel_gene	1	614452	616865	scaffold_135	.	2414	2414	-0.297909	0.212861	0.31822	6.51642	0	0	7.00436	0	0	0.190035	1.70748e-10	2.15195e-11					-	-
BGI_novel_G000464	1.35	1.13	0.75	1.64	0.55	1.72	0.75	2.1	0.77	2.03	1.78	0.19	BGI_novel_G000464	BGI_novel_T001889	Novel_gene	1	86235	86575	scaffold_136	.	341	341	0.261779	0.330064	0.580164	0.132804	0.333138	0.78315	0.0477914	0.343319	0.914555	0.176766	0.543234	0.697127		K19511//peroxidase [EC:1.11.1.7];K15363//fanconi-associated nuclease 1 [EC:3.1.21.- 3.1.4.1]+ko03460//Fanconi anemia pathway;K08789//microtubule-associated serine/threonine kinase [EC:2.7.11.1];K13201//nucleolysin TIA-1/TIAR			-	-
BGI_novel_G000465	0.64	2.04	0.91	0.5	1.38	2.8	0	0	0	0.07	0.02	0	BGI_novel_G000465	BGI_novel_T001890	Novel_gene	1	291283	293888	scaffold_136	.	2606	2606	0.380954	0.00868298	0.00716949	-8.52027	1.4018e-37	4.60208e-38	-5.76848	6.94413e-58	1.87865e-58					K10848//DNA excision repair protein ERCC-4 [EC:3.1.-.-]+ko03420//Nucleotide excision repair+ko03460//Fanconi anemia pathway;K22420//meiosis-specific with OB domain-containing protein [EC:3.1.-.-]			-	-
BGI_novel_G000466	0.98	1.37	1.24	2.87	2.11	2.03	1.43	3.09	2.82	1.36	1.91	2.16	BGI_novel_G000466	BGI_novel_T001892	Novel_gene	1	331102	338290	scaffold_136	-	7189	1912	0.959468	5.30195e-10	1.76882e-10	1.01297	1.40315e-11	9.19533e-12	-0.361717	0.00495113	0.00722049	-0.415221	0.00539579	0.00179889		K08874//transformation/transcription domain-associated protein+ko05166//HTLV-I infection			-	-
BGI_novel_G000467	2.64	3.01	2.03	2.32	2.83	3.06	2.42	0.74	1.01	3.4	2.18	2.35	BGI_novel_G000467	BGI_novel_T001893	Novel_gene	1	331102	338290	scaffold_136	-	7189	1873	0.0953298	0.267254	0.430275	-0.872238	1.28892e-09	9.33439e-10	-0.0583421	0.255477	0.624697	0.909225	7.62359e-10	1.00861e-10		K08874//transformation/transcription domain-associated protein+ko05166//HTLV-I infection			-	-
BGI_novel_G000468	3.1	3.14	2.55	2.34	4	4.31	2.85	2.34	1.52	2.62	2.09	3.31	BGI_novel_G000468	BGI_novel_T001894	Novel_gene	1	339972	342407	scaffold_136	-	2436	977	0.277718	0.0648076	0.0726661	-0.393626	0.0158613	0.0231307	-0.413427	0.00582014	0.00858386	0.257917	0.195139	0.143265		K08874//transformation/transcription domain-associated protein+ko05166//HTLV-I infection			-	-
BGI_novel_G000469	0.42	0.61	0.85	1.72	2.75	2.35	0	0.59	0.29	0	0.8	0.28	BGI_novel_G000469	BGI_novel_T001895	Novel_gene	1	368290	368993	scaffold_136	-	704	251	1.84805	0.00190091	0.00133781	-1.15426	0.124408	0.232362	-2.6148	5.61812e-05	6.28708e-05	0.387503	0.555228	0.723713		K08874//transformation/transcription domain-associated protein+ko05166//HTLV-I infection			-	-
BGI_novel_G000470	0.64	0.4	0.36	0.54	0.85	1.61	0.59	0.55	0	0.81	0.69	0.64	BGI_novel_G000470	BGI_novel_T001896	Novel_gene	1	381083	383199	scaffold_136	-	2117	1109	1.10311	0.000699235	0.000454243	-0.294834	0.219894	0.460698	-0.485952	0.0456577	0.0834429	0.911994	0.0246698	0.0105543		K08874//transformation/transcription domain-associated protein+ko05166//HTLV-I infection			-	-
BGI_novel_G000471	0.53	0	0	0	0.96	0	0	0	0	0.78	0.94	1.71	BGI_novel_G000471	BGI_novel_T001897	Novel_gene	1	385498	385920	scaffold_136	-	423	270	0.937986	0.273786	0.444671				1.79397	0.0115403	0.01811	4.74435	0.000651667	0.000170417		K08874//transformation/transcription domain-associated protein+ko05166//HTLV-I infection			-	-
BGI_novel_G000472	26.41	23.04	22.22	23.24	36.34	38.07	40.77	43.52	25.24	34.8	38	34.62	BGI_novel_G000472	BGI_novel_T001898	Novel_gene	1	395593	412815	scaffold_136	-	17223	1773	0.44898	6.88198e-31	1.04575e-31	0.61123	3.22689e-60	7.88954e-61	0.137026	5.99718e-05	6.72455e-05	-0.0252239	0.421666	0.449162		K13697//abhydrolase domain-containing protein 2		GO:0003824//catalytic activity;GO:0016787//hydrolase activity;	-	-
BGI_novel_G000473	5.88	5.53	3.79	7.32	8.77	7.48	7.6	5.5	4.22	5.68	5.11	5.87	BGI_novel_G000473	BGI_novel_T001899	Novel_gene	1	421558	423926	scaffold_136	+	2369	1708	0.635354	4.01697e-14	1.05711e-14	0.192693	0.0196954	0.0293878	-0.502922	3.73302e-10	2.8551e-10	-0.0602622	0.440842	0.482753		K13178//ATP-dependent RNA helicase DDX17 [EC:3.6.4.13]		GO:0097159//organic cyclic compound binding;GO:0005524//ATP binding;GO:0016787//hydrolase activity;GO:0030554//adenyl nucleotide binding;GO:0032559//adenyl ribonucleotide binding;GO:0032553//ribonucleotide binding;GO:0017076//purine nucleotide binding;GO:0017111//nucleoside-triphosphatase activity;GO:0043168//anion binding;GO:0000166//nucleotide binding;GO:0016817//hydrolase activity, acting on a…	-	-
BGI_novel_G000474	0.96	1.36	0.71	0.79	1.84	0.95	2.02	0.38	0.42	1.36	1.24	1.6	BGI_novel_G000474	BGI_novel_T001900	Novel_gene	1	423237	423926	scaffold_136	+	690	549	0.246509	0.298307	0.500649	-0.0998253	0.337568	0.796724	0.224091	0.215349	0.503564	0.570425	0.158906	0.107811		K13178//ATP-dependent RNA helicase DDX17 [EC:3.6.4.13]			-	-
BGI_novel_G000475	4.4	2.41	2.22	2.42	3.57	4.04	3.46	1.68	1.01	2.36	2.14	2.83	BGI_novel_G000475	BGI_novel_T001901	Novel_gene	1	481206	492647	scaffold_136	+	11442	1004	0.153727	0.212639	0.317692	-0.544974	0.0013748	0.00164671	-0.451068	0.00354789	0.00504489	0.247633	0.220612	0.171363		K14388//solute carrier family 5 (sodium-coupled monocarboxylate transporter), member 8/12;K17391//insulin-like growth factor 2 mRNA-binding protein 1+ko05206//MicroRNAs in cancer			-	-
BGI_novel_G000476	1.05	1.99	3.76	0.98	3.25	3.16	0.39	0.33	0.36	0.07	0.52	0.13	BGI_novel_G000476	BGI_novel_T001902	Novel_gene	1	486276	492647	scaffold_136	+	6372	429	0.114052	0.374538	0.693051	-2.68088	1.29075e-08	9.86313e-09	-3.33568	3.96025e-11	2.89345e-11	-0.540743	0.453519	0.505227		K14388//solute carrier family 5 (sodium-coupled monocarboxylate transporter), member 8/12;K17391//insulin-like growth factor 2 mRNA-binding protein 1+ko05206//MicroRNAs in cancer			-	-
BGI_novel_G000477	5.03	3.35	0.22	2.19	9.96	11.68	2.1	1.31	3.49	2.06	2.44	1.55	BGI_novel_G000477	BGI_novel_T001905	Novel_gene	1	625898	626115	scaffold_136	.	218	218	1.47056	9.01938e-06	4.48982e-06	-0.342932	0.20917	0.433298	-1.95724	1.88105e-08	1.59518e-08	-0.143756	0.570712	0.761126					-	-
BGI_novel_G000478	0	0	0	0	0.5	1.64	4.38	3.51	0.45	0	0.66	1.6	BGI_novel_G000478	BGI_novel_T001924	Novel_gene	1	47583	47972	scaffold_137	.	390	390	4.71921	0.000346217	0.000213532	6.68999	2.15063e-13	1.29442e-13	0.113692	0.319726	0.835591	-1.85709	8.85073e-06	1.72147e-06					-	-
BGI_novel_G000479	5.03	5.59	4.28	5.38	5.39	6.49	7.27	6.43	7.57	6.47	5.33	6.82	BGI_novel_G000479	BGI_novel_T001925	Novel_gene	1	93058	95304	scaffold_137	.	2247	2247	0.210421	0.0080102	0.00655134	0.509456	5.55362e-12	3.57662e-12	0.108162	0.0710755	0.136957	-0.190873	0.0143356	0.00557095		K00666//fatty-acyl-CoA synthase [EC:6.2.1.-]			-	-
BGI_novel_G000480	14.2	8.51	8.5	17.16	19.44	17.66	11.29	10.79	9.65	9.03	10.77	14.21	BGI_novel_G000480	BGI_novel_T001941	Novel_gene	1	421084	425291	scaffold_137	+	4208	1410	0.801275	9.98348e-38	1.32544e-38	0.0222928	0.322536	0.751408	-0.671655	7.98578e-29	3.35346e-29	0.107328	0.167896	0.116265		K01867//tryptophanyl-tRNA synthetase [EC:6.1.1.2]+ko00970//Aminoacyl-tRNA biosynthesis			-	-
BGI_novel_G000481	0	2.82	0	0.58	0	1.76	0	0	0	0	0	0	BGI_novel_G000481	BGI_novel_T001942	Novel_gene	1	423885	425291	scaffold_137	+	1407	409	-0.317706	0.307963	0.522694	-5.24812	7.1093e-06	6.5939e-06	-4.95795	5.0907e-05	5.6655e-05					K01867//tryptophanyl-tRNA synthetase [EC:6.1.1.2]+ko00970//Aminoacyl-tRNA biosynthesis			-	-
BGI_novel_G000482	5.38	2.55	5.34	8.26	6.19	5.52	3.18	6.65	5.47	3.76	6.43	4.48	BGI_novel_G000482	BGI_novel_T001943	Novel_gene	1	424184	425291	scaffold_137	+	1108	422	0.588218	0.00311196	0.00229321	0.179086	0.190281	0.385732	-0.432799	0.0127896	0.0202838	-0.0236681	0.628646	0.905606		K01867//tryptophanyl-tRNA synthetase [EC:6.1.1.2]+ko00970//Aminoacyl-tRNA biosynthesis			-	-
BGI_novel_G000483	6.64	6.31	4.64	4.82	5.06	5.97	4.91	4.76	4.62	3.77	3.44	4.08	BGI_novel_G000483	BGI_novel_T001962	Novel_gene	1	582686	584257	scaffold_137	-	1572	1490	-0.151789	0.0888697	0.10647	-0.30416	0.00132195	0.00157967	-0.487689	2.96364e-06	2.93934e-06	-0.335318	0.00510535	0.00169161		K15730//cytosolic prostaglandin-E synthase [EC:5.3.99.3]+ko00590//Arachidonic acid metabolism+ko01100//Metabolic pathways			-	-
BGI_novel_G000484	3.29	1.66	2.79	4.7	3.63	3.36	1.62	1.23	1.32	2.17	2.19	2.53	BGI_novel_G000484	BGI_novel_T001973	Novel_gene	1	205	7190	scaffold_1373	+	6986	616	0.593875	0.00428822	0.00326879	-0.901992	0.000487177	0.000545691	-0.761478	0.000189729	0.000225104	0.734389	0.0150643	0.00589961		K07207//tuberous sclerosis 2+ko04140//Autophagy - animal+ko04211//Longevity regulating pathway+ko04218//Cellular senescence+ko04072//Phospholipase D signaling pathway+ko04919//Thyroid hormone signaling pathway+ko04910//Insulin signaling pathway+ko04714//Thermogenesis+ko04152//AMPK signaling pathway+ko04151//PI3K-Akt signaling pathway+ko04150//mTOR signaling pathway+ko05231//Choline metabolism in …			-	-
BGI_novel_G000485	7.26	8.59	5.86	6.49	8.05	7.27	7.65	5.19	4.6	5.87	7.32	8.34	BGI_novel_G000485	BGI_novel_T001992	Novel_gene	1	444351	445397	scaffold_138	.	1047	1047	0.00910301	0.45658	0.92702	-0.315908	0.00210144	0.00258348	-0.0167872	0.328537	0.865112	0.308224	0.00865679	0.00311033		K21763//mitogen-activated protein kinase binding protein 1;K11592//endoribonuclease Dicer [EC:3.1.26.-]+ko05206//MicroRNAs in cancer;K12585//exosome complex exonuclease DIS3/RRP44 [EC:3.1.13.-]+ko03018//RNA degradation			-	-
BGI_novel_G000486	0.55	1.16	1.35	1.03	1.7	1.45	1.05	1.01	0.57	0.95	0.81	0.96	BGI_novel_G000486	BGI_novel_T001993	Novel_gene	1	447247	469056	scaffold_138	-	21810	3468	0.453149	0.00081792	0.000537896	-0.220239	0.0767283	0.133283	-0.630754	2.58296e-06	2.5464e-06	0.0426338	0.576899	0.776586	zf-C2H2	K09215//odd-skipped;K09228//KRAB domain-containing zinc finger protein			-	-
BGI_novel_G000487	0	0	0	0	0	0	13.14	6.02	21.73	7.57	7.75	11.25	BGI_novel_G000487	BGI_novel_T001994	Novel_gene	1	537483	537685	scaffold_138	.	203	203				7.67928	1.37264e-23	5.99802e-24	7.09152	4.48994e-17	2.57837e-17	-0.583345	0.0201151	0.00828907					-	-
BGI_novel_G000488	5.62	6.74	3.16	5.1	6.12	6.96	7.02	4.71	4.58	4.96	5.71	6.2	BGI_novel_G000488	BGI_novel_T002002	Novel_gene	1	635901	637625	scaffold_138	-	1725	564	0.22544	0.123455	0.158304	0.0620842	0.307458	0.704851	-0.102894	0.216717	0.507759	0.0604624	0.546804	0.704371		K04648//dynactin 1+ko05016//Huntington's disease+ko04962//Vasopressin-regulated water reabsorption			-	-
BGI_novel_G000489	3.46	4.87	3.26	3.3	4.84	4.17	2	6.28	2.64	4.63	5.37	6.79	BGI_novel_G000489	BGI_novel_T002003	Novel_gene	1	643108	643775	scaffold_138	-	668	227	0.0837088	0.414779	0.805019	-0.138148	0.303924	0.694188	0.450911	0.0732141	0.141827	0.672768	0.0653675	0.0344112		K04648//dynactin 1+ko05016//Huntington's disease+ko04962//Vasopressin-regulated water reabsorption			-	-
BGI_novel_G000490	2.92	3.39	5.09	5.04	4.36	2.7	4.29	3.55	2.59	3.72	4.79	4.48	BGI_novel_G000490	BGI_novel_T002004	Novel_gene	1	651141	653685	scaffold_138	-	2545	251	0.0874766	0.407046	0.783269	-0.167648	0.276202	0.612978	0.103159	0.28959	0.735653	0.358283	0.294391	0.260547		K04648//dynactin 1+ko05016//Huntington's disease+ko04962//Vasopressin-regulated water reabsorption			-	-
BGI_novel_G000491	3.44	3.02	3.33	3.36	6.8	3.84	3.94	4.4	1.78	3.99	5.39	2.54	BGI_novel_G000491	BGI_novel_T002005	Novel_gene	1	657376	657918	scaffold_138	-	543	239	0.52363	0.0929195	0.112456	0.00733851	0.395579	0.983724	-0.227521	0.201665	0.464739	0.288771	0.388439	0.394819		K04648//dynactin 1+ko05016//Huntington's disease+ko04962//Vasopressin-regulated water reabsorption			-	-
BGI_novel_G000492	3.13	2.48	4.95	4.45	4	5.18	4.91	5.15	0.45	4.13	3.33	3.86	BGI_novel_G000492	BGI_novel_T002006	Novel_gene	1	659838	663323	scaffold_138	-	3486	418	0.36087	0.0915401	0.110389	-0.0262865	0.37542	0.913155	-0.263841	0.112346	0.231968	0.123315	0.500271	0.600334		K04648//dynactin 1+ko05016//Huntington's disease+ko04962//Vasopressin-regulated water reabsorption			-	-
BGI_novel_G000493	4.79	2.15	3.03	4.07	5.34	6.98	5.38	5.3	0.98	4.76	4.54	5.3	BGI_novel_G000493	BGI_novel_T002007	Novel_gene	1	664952	673089	scaffold_138	-	8138	700	0.715909	1.92431e-05	9.95857e-06	0.223229	0.111363	0.204594	-0.163171	0.125757	0.264443	0.329509	0.0707865	0.0379763		K04648//dynactin 1+ko05016//Huntington's disease+ko04962//Vasopressin-regulated water reabsorption			-	-
BGI_novel_G000494	0	0.13	0.13	0	0	0.4	0.5	2.22	0.26	0	1.92	0.49	BGI_novel_G000494	BGI_novel_T002008	Novel_gene	1	724269	724917	scaffold_138	+	649	467	0.594177	0.357527	0.648269	3.50488	8.439e-06	7.86169e-06	2.67842	0.000218371	0.000261279	-0.23229	0.49948	0.598995					-	-
BGI_novel_G000495	0.34	0.98	0.44	0.45	0.97	0.45	0.11	1.24	0.44	1	1.04	0.96	BGI_novel_G000495	BGI_novel_T002025	Novel_gene	1	335168	343789	scaffold_139	+	8622	529	0.0905437	0.432614	0.85732	-0.0151135	0.394771	0.976425	0.68063	0.0629821	0.11982	0.786287	0.123127	0.0768132		K08252//receptor protein-tyrosine kinase [EC:2.7.10.1];K04362//fibroblast growth factor receptor 1 [EC:2.7.10.1]+ko04810//Regulation of actin cytoskeleton+ko04550//Signaling pathways regulating pluripotency of stem cells+ko05215//Prostate cancer+ko05218//Melanoma+ko04714//Thermogenesis+ko05200//Pathways in cancer+ko05205//Proteoglycans in cancer+ko05224//Breast cancer+ko04151//PI3K-Akt signaling …			-	-
BGI_novel_G000496	4.08	3.54	2.46	4.35	6.37	4.79	3.68	4.64	0.98	3.4	3.86	3.75	BGI_novel_G000496	BGI_novel_T002031	Novel_gene	1	435595	478403	scaffold_139	+	42809	907	0.62642	1.91574e-05	9.91169e-06	-0.119888	0.218114	0.456079	-0.495377	0.000262693	0.000318287	0.25093	0.159127	0.10807		K01539//sodium/potassium-transporting ATPase subunit alpha [EC:3.6.3.9]+ko04024//cAMP signaling pathway+ko04022//cGMP-PKG signaling pathway+ko04919//Thyroid hormone signaling pathway+ko04918//Thyroid hormone synthesis+ko04911//Insulin secretion+ko04261//Adrenergic signaling in cardiomyocytes+ko04260//Cardiac muscle contraction+ko04978//Mineral absorption+ko04974//Protein digestion and absorption+…			-	-
BGI_novel_G000497	0.86	0.64	1.76	1.47	2.55	2.33	2.74	1.92	0.34	1.45	1.58	0.83	BGI_novel_G000497	BGI_novel_T002032	Novel_gene	1	478705	499827	scaffold_139	+	21123	1438	0.958542	3.97029e-07	1.70658e-07	0.622544	0.00111197	0.00131266	-0.716484	3.691e-05	4.05514e-05	-0.380487	0.0724281	0.0391862		K01539//sodium/potassium-transporting ATPase subunit alpha [EC:3.6.3.9]+ko04024//cAMP signaling pathway+ko04022//cGMP-PKG signaling pathway+ko04919//Thyroid hormone signaling pathway+ko04918//Thyroid hormone synthesis+ko04911//Insulin secretion+ko04261//Adrenergic signaling in cardiomyocytes+ko04260//Cardiac muscle contraction+ko04978//Mineral absorption+ko04974//Protein digestion and absorption+…			-	-
BGI_novel_G000498	6.41	5.88	7.51	7.42	6.02	8.72	5.02	5.32	1.34	5.3	4.61	7.77	BGI_novel_G000498	BGI_novel_T002033	Novel_gene	1	486998	499827	scaffold_139	+	12830	1144	0.158253	0.085618	0.101627	-0.762285	2.3488e-11	1.5592e-11	-0.322328	0.000846832	0.00110054	0.598211	1.28985e-06	2.23614e-07		K01539//sodium/potassium-transporting ATPase subunit alpha [EC:3.6.3.9]+ko04024//cAMP signaling pathway+ko04022//cGMP-PKG signaling pathway+ko04919//Thyroid hormone signaling pathway+ko04918//Thyroid hormone synthesis+ko04911//Insulin secretion+ko04261//Adrenergic signaling in cardiomyocytes+ko04260//Cardiac muscle contraction+ko04978//Mineral absorption+ko04974//Protein digestion and absorption+…			-	-
BGI_novel_G000500	0.39	2.15	0.25	0	2.77	0.71	0	0	0.77	0.31	0.07	0	BGI_novel_G000500	BGI_novel_T002035	Novel_gene	1	493773	499827	scaffold_139	+	6055	783	0.342227	0.185128	0.264399	-1.89495	2.65551e-05	2.59911e-05	-3.27012	1.34506e-10	1.0079e-10	-1.03295	0.214669	0.164524		K01539//sodium/potassium-transporting ATPase subunit alpha [EC:3.6.3.9]+ko04024//cAMP signaling pathway+ko04022//cGMP-PKG signaling pathway+ko04919//Thyroid hormone signaling pathway+ko04918//Thyroid hormone synthesis+ko04911//Insulin secretion+ko04261//Adrenergic signaling in cardiomyocytes+ko04260//Cardiac muscle contraction+ko04978//Mineral absorption+ko04974//Protein digestion and absorption+…			-	-
BGI_novel_G000501	4.57	4.55	4.19	5.64	4.84	6.47	3.42	2.37	1.12	2.97	3.36	3.25	BGI_novel_G000501	BGI_novel_T002036	Novel_gene	1	501379	556756	scaffold_139	+	55378	793	0.344975	0.0150394	0.0133481	-0.944791	6.85025e-08	5.47582e-08	-0.81715	6.11215e-08	5.37669e-08	0.472615	0.0269451	0.0116469		K01539//sodium/potassium-transporting ATPase subunit alpha [EC:3.6.3.9]+ko04024//cAMP signaling pathway+ko04022//cGMP-PKG signaling pathway+ko04919//Thyroid hormone signaling pathway+ko04918//Thyroid hormone synthesis+ko04911//Insulin secretion+ko04261//Adrenergic signaling in cardiomyocytes+ko04260//Cardiac muscle contraction+ko04978//Mineral absorption+ko04974//Protein digestion and absorption+…			-	-
BGI_novel_G000502	1.19	2.06	1.62	3.58	2.24	0.68	1.88	1.62	1.05	1.79	0.89	1.57	BGI_novel_G000502	BGI_novel_T002037	Novel_gene	1	501856	556756	scaffold_139	+	54901	661	0.417106	0.0827402	0.097489	-0.107413	0.304585	0.695938	-0.628733	0.00988532	0.0153144	-0.104214	0.55091	0.712826		K13165//splicing factor, arginine/serine-rich 12;K13172//serine/arginine repetitive matrix protein 2			-	-
BGI_novel_G000503	22.95	21.16	28.54	8.69	29.92	7.71	83.24	23.86	32.47	20.15	74.71	9.81	BGI_novel_G000503	BGI_novel_T002041	Novel_gene	1	616	1237	scaffold_1398	-	622	468	-0.631916	1.21989e-10	3.87573e-11	0.937306	1.3126e-37	4.3051e-38	1.18498	1.92213e-42	6.28263e-43	-0.384245	3.05548e-08	4.56506e-09		K20752//hypodermin C [EC:3.4.21.49];K09640//transmembrane protease serine 9 [EC:3.4.21.-]			-	-
BGI_novel_G000504	1.79	1.63	1.02	1.42	1.64	3.09	1.72	0.84	0.44	1.27	2.15	1.65	BGI_novel_G000504	BGI_novel_T002051	Novel_gene	1	331226	345978	scaffold_14	+	14753	991	0.468289	0.0260998	0.0251545	-0.553691	0.0177055	0.0261376	-0.266046	0.0920674	0.18463	0.755935	0.00471844	0.00154143					-	-
BGI_novel_G000505	1.41	1.66	0.97	0.77	1.63	1.28	1.55	1.62	0.84	1.4	1.04	1.62	BGI_novel_G000505	BGI_novel_T002052	Novel_gene	1	370365	381612	scaffold_14	+	11248	797	-0.127009	0.355621	0.643068	-0.0136383	0.389725	0.959408	0.134547	0.254084	0.6206	0.0211763	0.640762	0.93649		K15732//RNA polymerase II subunit A C-terminal domain phosphatase [EC:3.1.3.16]			-	-
BGI_novel_G000506	2.32	1.11	0.74	1.45	0.65	1.02	0.21	0.08	0.08	0.29	0	0.15	BGI_novel_G000506	BGI_novel_T002054	Novel_gene	1	499143	499869	scaffold_14	.	727	727	-0.422879	0.122839	0.157288	-3.51303	8.14723e-12	5.28666e-12	-2.84811	6.00322e-08	5.27882e-08	0.242039	0.580722	0.786015		K18399//valacyclovir hydrolase [EC:3.1.-.-];K19983//exocyst complex component 1			-	-
BGI_novel_G000507	7.7	3.07	4.65	5.52	7.53	8.41	8.96	6.96	10.42	7.35	7.1	6.86	BGI_novel_G000507	BGI_novel_T002080	Novel_gene	1	1368062	1373928	scaffold_14	-	5867	2837	0.480625	3.21152e-13	8.83139e-14	0.773332	2.93193e-36	9.8375e-37	-0.0108611	0.325198	0.853941	-0.303569	3.44901e-07	5.67705e-08					-	-
BGI_novel_G000508	5.98	7.47	6.03	6.02	5.38	8.27	9.02	9.88	6.79	9.67	7.59	9.76	BGI_novel_G000508	BGI_novel_T002081	Novel_gene	1	1368062	1381730	scaffold_14	-	13669	3491	0.0104581	0.430839	0.851482	0.397275	4.08899e-14	2.39228e-14	0.458069	6.19186e-19	3.35132e-19	0.071252	0.187029	0.135162					-	-
BGI_novel_G000509	2.18	1.51	2.07	1.89	2.2	3.62	3.07	3.2	0.66	2.47	2.73	3.66	BGI_novel_G000509	BGI_novel_T002082	Novel_gene	1	1382193	1415632	scaffold_14	-	33440	3748	0.419502	1.10166e-05	5.53616e-06	0.275362	0.00281169	0.0035318	0.205812	0.00813398	0.012366	0.349952	0.000138162	3.17573e-05	Homeobox	K14437//chromodomain-helicase-DNA-binding protein 7 [EC:3.6.4.12];K08867//WNK lysine deficient protein kinase [EC:2.7.11.1]			-	-
BGI_novel_G000510	67.6	57.5	54.63	44.01	72.03	56.58	49.93	42.05	30.85	42.64	52.68	71.62	BGI_novel_G000510	BGI_novel_T002088	Novel_gene	1	1659213	1662070	scaffold_14	+	2858	389	-0.0554502	0.238211	0.368204	-0.567169	5.65219e-17	2.97447e-17	-0.046466	0.198512	0.455647	0.465253	5.82958e-11	7.09722e-12					-	-
BGI_novel_G000511	135.6	101.58	99.28	85.07	113.8	96.51	86.18	73.68	71.14	78.01	81.03	106.26	BGI_novel_G000511	BGI_novel_T002089	Novel_gene	1	1663121	1667828	scaffold_14	+	4708	1351	-0.184323	2.35741e-15	5.88461e-16	-0.544268	1.83705e-111	3.04438e-112	-0.156063	1.05132e-10	7.82965e-11	0.203883	1.18587e-14	1.18618e-15		K01183//chitinase [EC:3.2.1.14]+ko00520//Amino sugar and nucleotide sugar metabolism+ko01100//Metabolic pathways			-	-
BGI_novel_G000512	3.7	5.99	4.69	4.97	4.89	6.13	9.86	7.87	11.17	12.79	11.56	10.33	BGI_novel_G000512	BGI_novel_T002096	Novel_gene	1	1782806	1786129	scaffold_14	-	3324	1509	0.150803	0.100822	0.123849	1.00155	4.26299e-32	1.54163e-32	1.11712	7.06144e-46	2.19394e-46	0.26638	0.000303579	7.40663e-05		K02449//cyclin-dependent kinase 10 [EC:2.7.11.22]		GO:0000166//nucleotide binding;GO:0004674//protein serine/threonine kinase activity;GO:1901265//nucleoside phosphate binding;GO:0036094//small molecule binding;GO:0017076//purine nucleotide binding;GO:0097367//carbohydrate derivative binding;GO:0043168//anion binding;GO:0016772//transferase activity, transferring phosphorus-containing groups;GO:0035639//purine ribonucleoside triphosphate binding;…	-	-
BGI_novel_G000513	0	0.39	0	0	0	0.71	0	0.28	0	0.17	0.33	0.21	BGI_novel_G000513	BGI_novel_T002110	Novel_gene	1	1910252	1922196	scaffold_14	-	11945	1500	0.823284	0.0976264	0.11914	-0.536357	0.204279	0.42111	0.0418785	0.346906	0.926112	1.40152	0.0312398	0.013925		K19584//protein kinase X [EC:2.7.11.11]		GO:0097367//carbohydrate derivative binding;GO:0032559//adenyl ribonucleotide binding;GO:1901265//nucleoside phosphate binding;GO:0005488//binding;GO:0005524//ATP binding;GO:0032555//purine ribonucleotide binding;GO:0003824//catalytic activity;GO:0016772//transferase activity, transferring phosphorus-containing groups;GO:0035639//purine ribonucleoside triphosphate binding;GO:0017076//purine nucle…	-	-
BGI_novel_G000514	2.66	3.69	2.6	3.58	3.98	3.02	2.51	2.42	2.22	1.52	2.33	2.39	BGI_novel_G000514	BGI_novel_T002111	Novel_gene	1	1910252	1931458	scaffold_14	-	21207	1896	0.242447	0.0263528	0.025433	-0.326513	0.00474631	0.00623728	-0.754722	1.9227e-10	1.4522e-10	-0.185762	0.203519	0.151638		K19584//protein kinase X [EC:2.7.11.11]		GO:0097159//organic cyclic compound binding;GO:0030554//adenyl nucleotide binding;GO:0097367//carbohydrate derivative binding;GO:1901265//nucleoside phosphate binding;GO:0043167//ion binding;GO:0140096//catalytic activity, acting on a protein;GO:0036094//small molecule binding;GO:0000166//nucleotide binding;GO:0004674//protein serine/threonine kinase activity;GO:0043168//anion binding;GO:0032553/…	-	-
BGI_novel_G000515	0.64	2.38	1	0.5	1.72	1.82	1.22	0.64	0.38	1.01	0.35	0.86	BGI_novel_G000515	BGI_novel_T002112	Novel_gene	1	1934519	1957102	scaffold_14	-	22584	474	-0.000554492	0.474445	0.998774	-0.853734	0.0265491	0.0407623	-0.879099	0.0210423	0.0352376	-0.0259194	0.647405	0.957171		K19584//protein kinase X [EC:2.7.11.11]		GO:0003824//catalytic activity;GO:0000166//nucleotide binding;GO:0043168//anion binding;GO:0032553//ribonucleotide binding;GO:0036094//small molecule binding;GO:0017076//purine nucleotide binding;GO:0097367//carbohydrate derivative binding;GO:0016772//transferase activity, transferring phosphorus-containing groups;GO:0004674//protein serine/threonine kinase activity;GO:0005488//binding;GO:0016301…	-	-
BGI_novel_G000516	85.69	89.83	73.66	74.4	87.3	81.01	89.79	86.32	111.56	70.05	75.34	78.88	BGI_novel_G000516	BGI_novel_T002125	Novel_gene	1	2109365	2111072	scaffold_14	+	1708	754	-0.0377217	0.197291	0.286645	0.19574	1.01884e-08	7.73727e-09	-0.112484	0.00136522	0.00182488	-0.345946	1.89894e-22	1.35013e-23		K21891//calcium load-activated calcium channel		GO:0072503//cellular divalent inorganic cation homeostasis;GO:0098771//inorganic ion homeostasis;GO:0055080//cation homeostasis;GO:0072507//divalent inorganic cation homeostasis;GO:0042592//homeostatic process;GO:0006873//cellular ion homeostasis;GO:0055074//calcium ion homeostasis;GO:0050801//ion homeostasis;GO:0055065//metal ion homeostasis;GO:0019725//cellular homeostasis;GO:0065007//biologica…	-	-
BGI_novel_G000517	5.45	5.11	3.92	3.44	4.92	7.2	5.36	6.25	5.66	6.15	5.06	6.48	BGI_novel_G000517	BGI_novel_T002128	Novel_gene	1	2223187	2224980	scaffold_14	.	1794	1794	0.104139	0.175752	0.246907	0.24883	0.00347744	0.00443804	0.183018	0.0188847	0.0312613	0.038326	0.520278	0.642792					-	-
BGI_novel_G000518	2.65	2.75	2.13	3.11	2.72	2.99	2.24	2.24	1	1.73	2.01	2.19	BGI_novel_G000518	BGI_novel_T002135	Novel_gene	1	2258888	2264855	scaffold_14	-	5968	2080	0.225842	0.0436424	0.0457046	-0.455544	0.000300649	0.000328204	-0.569267	1.80594e-06	1.76379e-06	0.112119	0.392211	0.401595		K20406//nitrogen permease regulator 3-like protein+ko04150//mTOR signaling pathway			-	-
BGI_novel_G000519	2.22	2.16	0.83	2.88	2.45	3.48	1.99	1.2	1.02	1.86	2.68	1.64	BGI_novel_G000519	BGI_novel_T002136	Novel_gene	1	2266887	2268139	scaffold_14	-	1253	375	0.750657	0.0211499	0.0197389	-0.322734	0.197495	0.403938	-0.496854	0.0557076	0.104435	0.576537	0.168383	0.116685		K20406//nitrogen permease regulator 3-like protein+ko04150//mTOR signaling pathway			-	-
BGI_novel_G000520	0.19	0.57	0.19	0.1	1.53	0.5	0.19	0.39	0	0.29	0.18	0.29	BGI_novel_G000520	BGI_novel_T002182	Novel_gene	1	2846064	2857175	scaffold_14	-	11112	580	1.18155	0.0289462	0.0283582	-0.718902	0.169524	0.335845	-1.50495	0.00534991	0.00784574	0.39551	0.507468	0.614187					-	-
BGI_novel_G000521	0.45	0.19	0.11	0	1.06	0.99	0	0	0	0	0	0	BGI_novel_G000521	BGI_novel_T002183	Novel_gene	1	3122916	3125969	scaffold_14	+	3054	3054	1.47186	1.64312e-09	5.69122e-10	-6.48488	8.05763e-12	5.22725e-12	-7.98427	1.45873e-27	6.31673e-28					K09228//KRAB domain-containing zinc finger protein;K15442//tRNA-specific adenosine deaminase 3;K06072//deoxyhypusine monooxygenase [EC:1.14.99.29]			-	-
BGI_novel_G000522	0	0	0	0	0	0	0	0.92	2.72	0.76	0.71	0.84	BGI_novel_G000522	BGI_novel_T002184	Novel_gene	1	3141575	3143232	scaffold_14	.	1658	1658				7.82062	1.46278e-25	6.11782e-26	7.18736	4.88828e-18	2.72644e-18	-0.628849	0.00846583	0.00302276		K09637//transmembrane protease serine 6 [EC:3.4.21.-];K06704//disintegrin and metalloproteinase domain-containing protein 10 [EC:3.4.24.81]+ko05120//Epithelial cell signaling in Helicobacter pylori infection+ko05010//Alzheimer's disease;K15685//E3 ubiquitin-protein ligase Hakai [EC:2.3.2.27];K00306//sarcosine oxidase / L-pipecolate oxidase [EC:1.5.3.1 1.5.3.7]+ko04146//Peroxisome+ko00260//Glycine…			-	-
BGI_novel_G000523	5.78	5.08	2.96	5.6	6.66	8.8	6.85	5.38	3.17	6.15	7.21	5.73	BGI_novel_G000523	BGI_novel_T002188	Novel_gene	1	3356519	3361136	scaffold_14	-	4618	429	0.604173	0.00173761	0.00121261	0.142581	0.227125	0.479564	-0.131835	0.192855	0.4403	0.329757	0.119654	0.0739433		K05700//vinculin+ko05131//Shigellosis+ko04810//Regulation of actin cytoskeleton+ko04510//Focal adhesion+ko05100//Bacterial invasion of epithelial cells+ko05146//Amoebiasis+ko04670//Leukocyte transendothelial migration+ko04520//Adherens junction			-	-
BGI_novel_G000524	2.38	1.24	2.01	2.05	1.82	4.19	2.3	3.67	0.79	1.41	2.19	3.65	BGI_novel_G000524	BGI_novel_T002189	Novel_gene	1	3363583	3365802	scaffold_14	-	2220	398	0.506914	0.0870883	0.103876	0.243946	0.216998	0.453268	-0.131804	0.263138	0.649518	0.131164	0.530018	0.66478		K05700//vinculin+ko05131//Shigellosis+ko04810//Regulation of actin cytoskeleton+ko04510//Focal adhesion+ko05100//Bacterial invasion of epithelial cells+ko05146//Amoebiasis+ko04670//Leukocyte transendothelial migration+ko04520//Adherens junction			-	-
BGI_novel_G000525	3.01	2.24	1.57	3.42	4.19	3.07	1.81	3.5	1.15	1.14	4.04	3.77	BGI_novel_G000525	BGI_novel_T002190	Novel_gene	1	3367485	3369335	scaffold_14	-	1851	297	0.652808	0.0470599	0.0500444	-0.111036	0.328585	0.769649	-0.240854	0.190621	0.434259	0.52299	0.187652	0.135789		K05700//vinculin+ko05131//Shigellosis+ko04810//Regulation of actin cytoskeleton+ko04510//Focal adhesion+ko05100//Bacterial invasion of epithelial cells+ko05146//Amoebiasis+ko04670//Leukocyte transendothelial migration+ko04520//Adherens junction			-	-
BGI_novel_G000526	2.86	1.2	2.51	2.66	4.44	4.66	3.54	3.39	0.92	3.55	3.61	4.32	BGI_novel_G000526	BGI_novel_T002191	Novel_gene	1	3370900	3375123	scaffold_14	-	4224	573	0.840026	0.000209313	0.000124748	0.250455	0.154808	0.30029	-0.032081	0.32856	0.865229	0.55749	0.0186486	0.00757215		K05700//vinculin+ko05131//Shigellosis+ko04810//Regulation of actin cytoskeleton+ko04510//Focal adhesion+ko05100//Bacterial invasion of epithelial cells+ko05146//Amoebiasis+ko04670//Leukocyte transendothelial migration+ko04520//Adherens junction			-	-
BGI_novel_G000527	57.28	57.11	60.31	78.01	88.66	78.45	56.35	53.83	73.34	58.21	60.25	67.57	BGI_novel_G000527	BGI_novel_T002197	Novel_gene	1	52494	53576	scaffold_140	-	1083	1083	0.489109	6.66118e-53	6.87349e-54	0.0618884	0.0424628	0.0685405	-0.397803	2.1062e-37	7.49708e-38	0.0294173	0.375172	0.375773		K03238//translation initiation factor 2 subunit 2+ko03013//RNA transport			-	-
BGI_novel_G000528	74.4	53.89	54.75	49.82	45.51	47.17	47.88	48.37	63.47	39.04	39.42	45.17	BGI_novel_G000528	BGI_novel_T002198	Novel_gene	1	61201	65788	scaffold_140	+	4588	1846	-0.360993	8.17135e-40	1.03867e-40	-0.201911	2.28442e-14	1.32178e-14	-0.203229	9.18298e-12	6.49678e-12	-0.362311	2.96938e-35	1.57328e-36		K10703//very-long-chain (3R)-3-hydroxyacyl-CoA dehydratase [EC:4.2.1.134]+ko01040//Biosynthesis of unsaturated fatty acids+ko00062//Fatty acid elongation+ko01212//Fatty acid metabolism			-	-
BGI_novel_G000529	1.37	1.04	0.34	1.22	0.58	1.74	3.95	6.18	8.28	4.74	1.82	1.87	BGI_novel_G000529	BGI_novel_T002223	Novel_gene	1	744237	748098	scaffold_140	-	3862	1783	0.365027	0.0592283	0.0656006	2.7362	4.97409e-96	9.03301e-97	1.23998	1.52991e-16	8.9808e-17	-1.1312	2.84435e-29	1.72589e-30					-	-
BGI_novel_G000530	0.05	0.11	0	0.18	0	0.18	6.13	6.16	6.48	8.4	3.03	3.77	BGI_novel_G000530	BGI_novel_T002224	Novel_gene	1	744237	748098	scaffold_140	-	3862	2933	1.10857	0.0424461	0.0442453	6.83819	2.34623e-246	2.30562e-247	5.41262	5.58994e-205	6.42009e-206	-0.31699	6.34877e-06	1.20948e-06		K10848//DNA excision repair protein ERCC-4 [EC:3.1.-.-]+ko03420//Nucleotide excision repair+ko03460//Fanconi anemia pathway;K11807//WD and tetratricopeptide repeats protein 1			-	-
BGI_novel_G000531	7.73	5.59	4.37	5.83	7	12.09	4.83	9.65	4.91	7.3	4.51	5.68	BGI_novel_G000531	BGI_novel_T002225	Novel_gene	1	749666	750129	scaffold_140	.	464	464	0.489357	0.00313674	0.00231229	0.111867	0.240198	0.512906	-0.509016	0.00111403	0.00146959	-0.131526	0.416335	0.440097					-	-
BGI_novel_G000532	0.04	3.18	0.84	0.89	1.23	2.31	1.74	0.14	0.33	1.33	1.6	0.38	BGI_novel_G000532	BGI_novel_T002243	Novel_gene	1	998804	1000255	scaffold_140	+	1452	1452	0.121635	0.306827	0.51988	-0.854728	0.000122992	0.000128482	-0.417703	0.0206457	0.0345068	0.558661	0.0361837	0.0166526					-	-
BGI_novel_G000533	0.78	0.74	0.23	0	0.17	1.72	0	0	0	0	0	0	BGI_novel_G000533	BGI_novel_T002244	Novel_gene	1	1015989	1016358	scaffold_140	.	370	370	0.0784843	0.448076	0.900724	-4.36995	0.00107825	0.00127014	-4.47596	0.000646471	0.000826845					K08471//gustatory receptor;K05677//ATP-binding cassette, subfamily D (ALD), member 3+ko04146//Peroxisome+ko02010//ABC transporters;K16893//cation channel sperm-associated protein subunit beta;K01273//membrane dipeptidase [EC:3.4.13.19]			-	-
BGI_novel_G000534	6.65	10.92	26.3	0.55	10.73	0	9.25	4.64	4.74	5.73	11.47	9.07	BGI_novel_G000534	BGI_novel_T002248	Novel_gene	1	1087426	1108947	scaffold_140	-	21522	618	-1.92897	2.65121e-48	2.94481e-49	-1.2449	1.4417e-26	5.88234e-27	1.19409	9.33905e-16	5.63948e-16	0.510021	0.000379855	9.43039e-05					-	-
BGI_novel_G000535	4.18	9.18	14.79	9.95	16.81	55.79	12.89	49.81	17.87	3.74	31.96	28.4	BGI_novel_G000535	BGI_novel_T002249	Novel_gene	1	1087426	1111195	scaffold_140	-	23770	591	1.53261	2.28079e-61	2.10165e-62	1.48678	1.15301e-57	2.89336e-58	-0.329218	8.60914e-06	8.89105e-06	-0.28339	0.000552406	0.00014193					-	-
BGI_novel_G000536	41.74	60.68	60.24	47.21	63.71	61.42	45.8	30.22	27.97	42.88	33.09	23.32	BGI_novel_G000536	BGI_novel_T002250	Novel_gene	1	1089199	1107061	scaffold_140	-	17863	1210	0.083054	0.0138927	0.0121989	-0.64613	6.37362e-66	1.47613e-66	-0.801681	6.76999e-102	1.27516e-102	-0.0724967	0.133693	0.0855881		K02184//formin 2+ko04320//Dorso-ventral axis formation			-	-
BGI_novel_G000537	57.37	42.39	47.97	45.73	42.54	53.53	28.01	23.01	27.09	39.39	31.37	14.23	BGI_novel_G000537	BGI_novel_T002251	Novel_gene	1	1089199	1107061	scaffold_140	-	17863	1270	-0.0606222	0.0712323	0.0812462	-0.922828	1.674e-115	2.68731e-116	-0.740955	3.42418e-77	7.75469e-78	0.121251	0.0201376	0.0083003		K12826//splicing factor 3A subunit 2+ko03040//Spliceosome;K02184//formin 2+ko04320//Dorso-ventral axis formation			-	-
BGI_novel_G000538	39.3	49.77	58.06	41	60.02	78.02	46.63	71.79	49.53	24.21	57.97	67.06	BGI_novel_G000538	BGI_novel_T002252	Novel_gene	1	1089199	1107061	scaffold_140	-	17863	627	0.278198	2.2883e-08	8.81329e-09	0.172618	0.000397474	0.00044034	-0.248309	2.22437e-07	2.02627e-07	-0.142729	0.00902952	0.00326624					-	-
BGI_novel_G000539	12.69	18.08	14.31	18.83	15.61	10.66	5.07	1.82	6.93	3.11	1.2	2.31	BGI_novel_G000539	BGI_novel_T002253	Novel_gene	1	1089199	1108940	scaffold_140	-	19742	927	-0.000753044	0.474344	0.991854	-1.71369	1.5259e-66	3.51e-67	-2.78125	8.39588e-121	1.42141e-121	-1.06832	1.51931e-10	1.91332e-11					-	-
BGI_novel_G000540	0.99	0	0	0	0	0	0	2.21	1.22	0	2.96	0	BGI_novel_G000540	BGI_novel_T002254	Novel_gene	1	1089199	1108940	scaffold_140	-	19742	1344	-5.62902	5.12039e-07	2.2393e-07	1.77658	4.46382e-09	3.32536e-09	7.26872	6.77839e-19	3.67685e-19	-0.136871	0.475114	0.542103		K02184//formin 2+ko04320//Dorso-ventral axis formation;K20279//synaptojanin [EC:3.1.3.36]+ko04070//Phosphatidylinositol signaling system+ko00562//Inositol phosphate metabolism+ko01100//Metabolic pathways;K09189//histone-lysine N-methyltransferase MLL5 [EC:2.1.1.43]+ko00310//Lysine degradation			-	-
BGI_novel_G000541	11.12	16.38	17.95	16.5	12.03	10.23	0.8	1.03	0.55	1.06	0.92	0	BGI_novel_G000541	BGI_novel_T002255	Novel_gene	1	1089199	1108943	scaffold_140	-	19745	1323	-0.233133	0.000359426	0.000222198	-4.26036	1.29446e-247	1.27002e-248	-4.29491	1.7365e-213	1.95006e-214	-0.267685	0.345191	0.330958		K02184//formin 2+ko04320//Dorso-ventral axis formation;K14211//elastin+ko04974//Protein digestion and absorption			-	-
BGI_novel_G000542	0.11	0	0.11	0	0.09	0.12	20.61	17.04	22.27	14.66	16.97	25.56	BGI_novel_G000542	BGI_novel_T002256	Novel_gene	1	1089199	1108948	scaffold_140	-	19750	1259	-0.102294	0.450951	0.909531	8.04797	1.51292e-295	1.27978e-296	8.09138	6.98815e-285	6.2543e-286	-0.0588802	0.309134	0.278946		K12826//splicing factor 3A subunit 2+ko03040//Spliceosome;K02184//formin 2+ko04320//Dorso-ventral axis formation;K05740//diaphanous 1+ko05131//Shigellosis+ko04810//Regulation of actin cytoskeleton+ko04510//Focal adhesion+ko04933//AGE-RAGE signaling pathway in diabetic complications			-	-
BGI_novel_G000543	5	9.15	21.26	2.87	3.91	0.7	8.68	17.17	13.52	9.4	2.91	18.22	BGI_novel_G000543	BGI_novel_T002257	Novel_gene	1	1089199	1108948	scaffold_140	-	19750	622	-2.23494	1.95742e-47	2.1922e-48	0.127748	0.112481	0.206991	2.00609	1.67131e-36	6.04292e-37	-0.356602	0.0022057	0.000651782					-	-
BGI_novel_G000544	0	0	0	5.14	0.12	0	0	0	2.48	5.12	0	0	BGI_novel_G000544	BGI_novel_T002258	Novel_gene	1	1089199	1108948	scaffold_140	-	19750	1295	7.98432	1.64916e-27	2.73359e-28	6.88436	5.64469e-15	3.19506e-15	-0.0723849	0.276092	0.691593	1.02758	1.51618e-05	3.0479e-06		K02184//formin 2+ko04320//Dorso-ventral axis formation;K04988//polycystin 1L2			-	-
BGI_novel_G000545	0	0.01	4.41	3.41	0.7	0	9.09	7	11.23	4.76	4.96	7.05	BGI_novel_G000545	BGI_novel_T002259	Novel_gene	1	1089199	1108948	scaffold_140	-	19750	908	-0.121846	0.344398	0.615546	2.60971	1.52237e-66	3.49948e-67	2.03769	1.16663e-31	4.56751e-32	-0.693866	7.81283e-10	1.03488e-10					-	-
BGI_novel_G000546	7.13	6.79	3.27	1.94	2.2	3.9	17.11	21.31	23.98	15.42	20.73	28.82	BGI_novel_G000546	BGI_novel_T002260	Novel_gene	1	1089199	1108975	scaffold_140	-	19777	1385	-1.09902	2.06725e-20	4.22279e-21	1.85242	9.64885e-155	1.28649e-155	3.02393	5.1569e-290	4.57148e-291	0.0724915	0.195595	0.143769		K02184//formin 2+ko04320//Dorso-ventral axis formation;K05740//diaphanous 1+ko05131//Shigellosis+ko04810//Regulation of actin cytoskeleton+ko04510//Focal adhesion+ko04933//AGE-RAGE signaling pathway in diabetic complications			-	-
BGI_novel_G000547	1.84	1.52	0.78	0.77	1.69	1.29	15.54	22.17	30.7	14.97	14.02	19.67	BGI_novel_G000547	BGI_novel_T002261	Novel_gene	1	1089199	1108975	scaffold_140	-	19777	992	-0.129692	0.333708	0.589494	4.03637	2.59315e-262	2.44633e-263	3.68905	1.77936e-179	2.23435e-180	-0.47701	1.9761e-13	2.09978e-14					-	-
BGI_novel_G000548	3.3	4.57	4.26	0.75	2.18	9.42	0	8.07	0	0	4.82	2.25	BGI_novel_G000548	BGI_novel_T002262	Novel_gene	1	1089199	1111172	scaffold_140	-	21974	857	0.0099623	0.463033	0.946368	-0.622323	0.000150292	0.000158703	-0.758426	5.80821e-06	5.90685e-06	-0.12614	0.449516	0.498321					-	-
BGI_novel_G000549	6.98	16.8	17.16	6.89	11.99	6.52	8.67	9.54	6.49	3.28	12.58	0	BGI_novel_G000549	BGI_novel_T002263	Novel_gene	1	1089199	1111172	scaffold_140	-	21974	1244	-0.685228	1.40945e-19	2.94579e-20	-0.737319	1.36585e-22	6.11617e-23	-0.660533	1.9609e-12	1.35093e-12	-0.608442	6.54229e-10	8.58937e-11		K02184//formin 2+ko04320//Dorso-ventral axis formation;K04988//polycystin 1L2			-	-
BGI_novel_G000551	4.33	3.14	12.98	5.37	6.13	0	0	0	0.03	0	0	0	BGI_novel_G000551	BGI_novel_T002265	Novel_gene	1	1089199	1111191	scaffold_140	-	21993	1326	-0.824201	9.30123e-15	2.38047e-15	-9.42802	2.71613e-92	5.11189e-93	-9.21632	1.11025e-54	3.09622e-55					K02184//formin 2+ko04320//Dorso-ventral axis formation;K14211//elastin+ko04974//Protein digestion and absorption;K05740//diaphanous 1+ko05131//Shigellosis+ko04810//Regulation of actin cytoskeleton+ko04510//Focal adhesion+ko04933//AGE-RAGE signaling pathway in diabetic complications			-	-
BGI_novel_G000552	0.97	2.38	12.37	2.17	7.73	18.27	14.55	64.47	12.16	1.93	49.17	47.26	BGI_novel_G000552	BGI_novel_T002266	Novel_gene	1	1089199	1111195	scaffold_140	-	21997	594	0.822506	7.93487e-09	2.91631e-09	2.50197	7.581e-129	1.13237e-129	1.83773	7.86899e-99	1.51698e-99	0.158266	0.0321299	0.0144043					-	-
BGI_novel_G000553	0	0	0	0	0	1.17	0	0	16.66	0	0	10.84	BGI_novel_G000553	BGI_novel_T002267	Novel_gene	1	1089199	1111195	scaffold_140	-	21997	1336	5.8599	5.33258e-08	2.1169e-08	9.68256	8.04808e-72	1.76397e-72	3.23654	8.5707e-51	2.49807e-51	-0.586108	6.55892e-07	1.10451e-07		K02184//formin 2+ko04320//Dorso-ventral axis formation			-	-
BGI_novel_G000554	4.69	0	0	1.93	0.65	9.35	1.65	0	0	0.39	0	0	BGI_novel_G000554	BGI_novel_T002268	Novel_gene	1	1089199	1111219	scaffold_140	-	22021	1318	1.34453	2.10354e-18	4.56237e-19	-1.45725	3.23739e-09	2.39645e-09	-4.96056	1.32693e-69	3.21958e-70	-2.15878	9.9709e-06	1.95682e-06		K02184//formin 2+ko04320//Dorso-ventral axis formation;K04988//polycystin 1L2			-	-
BGI_novel_G000555	0	0	0	0	0	0	0	0	0	0	0	0.62	BGI_novel_G000555	BGI_novel_T002269	Novel_gene	1	1089199	1111231	scaffold_140	-	22033	1399							5.03717	2.35721e-05	2.53762e-05	5.05398	0.00010582	2.38595e-05		K02184//formin 2+ko04320//Dorso-ventral axis formation			-	-
BGI_novel_G000556	41.84	30.58	0.05	7.02	6.38	0	70.31	76.65	68.45	73.15	60.7	49.09	BGI_novel_G000556	BGI_novel_T002270	Novel_gene	1	1091497	1108943	scaffold_140	-	17447	1064	-2.42139	8.6718e-189	3.41969e-190	1.56969	0	0	3.75995	0	0	-0.231124	7.9808e-12	9.27317e-13		K02184//formin 2+ko04320//Dorso-ventral axis formation			-	-
BGI_novel_G000557	58.09	99.56	136.98	117.14	86.88	35.01	0	0	0	0	0	0.17	BGI_novel_G000557	BGI_novel_T002271	Novel_gene	1	1091497	1108948	scaffold_140	-	17452	1036	-0.303718	1.39595e-25	2.45151e-26	-13.4792	0	0	-10.4718	0	0					K02184//formin 2+ko04320//Dorso-ventral axis formation;K14211//elastin+ko04974//Protein digestion and absorption;K05740//diaphanous 1+ko05131//Shigellosis+ko04810//Regulation of actin cytoskeleton+ko04510//Focal adhesion+ko04933//AGE-RAGE signaling pathway in diabetic complications			-	-
BGI_novel_G000558	3.97	4.89	7.58	5.07	10.27	24.84	2.24	0	0.01	7.39	2.44	0	BGI_novel_G000558	BGI_novel_T002272	Novel_gene	1	1091497	1111158	scaffold_140	-	19662	965	1.28072	5.74028e-40	7.28144e-41	-2.83549	1.64533e-47	4.66428e-48	-2.04867	8.03897e-79	1.79459e-79	2.06753	9.87563e-20	7.82944e-21		K02184//formin 2+ko04320//Dorso-ventral axis formation;K20279//synaptojanin [EC:3.1.3.36]+ko04070//Phosphatidylinositol signaling system+ko00562//Inositol phosphate metabolism+ko01100//Metabolic pathways;K09189//histone-lysine N-methyltransferase MLL5 [EC:2.1.1.43]+ko00310//Lysine degradation			-	-
BGI_novel_G000559	12.65	0.6	0.29	0.69	1.59	31.86	1	0.38	0.81	0.19	0.47	0.49	BGI_novel_G000559	BGI_novel_T002273	Novel_gene	1	1091497	1111175	scaffold_140	-	19679	949	1.32876	3.88063e-35	5.45812e-36	-2.61574	2.69169e-35	9.19225e-36	-4.85189	3.0631e-137	4.68024e-138	-0.90739	0.0383553	0.0178788		K20279//synaptojanin [EC:3.1.3.36]+ko04070//Phosphatidylinositol signaling system+ko00562//Inositol phosphate metabolism+ko01100//Metabolic pathways;K02184//formin 2+ko04320//Dorso-ventral axis formation;K07604//type I keratin, acidic+ko04915//Estrogen signaling pathway			-	-
BGI_novel_G000560	0.02	12	47.23	0	0	9.16	15.32	0	0	0	22.71	26	BGI_novel_G000560	BGI_novel_T002274	Novel_gene	1	1091497	1111175	scaffold_140	-	19679	1021	-2.72361	5.94488e-170	2.50063e-171	-1.92453	2.16602e-113	3.54187e-114	2.45533	2.25855e-128	3.6623e-129	1.65625	3.32765e-77	9.72299e-79		K02184//formin 2+ko04320//Dorso-ventral axis formation			-	-
BGI_novel_G000561	4.19	3.48	7.88	11.95	25.04	30.9	1.1	0	0	18.27	12.53	0	BGI_novel_G000561	BGI_novel_T002275	Novel_gene	1	1091497	1111211	scaffold_140	-	19715	988	2.12486	3.63666e-140	1.76395e-141	-3.79378	7.70736e-59	1.91348e-59	-1.15041	1.75335e-59	4.64801e-60	4.76823	2.07918e-129	4.17159e-131		K02184//formin 2+ko04320//Dorso-ventral axis formation;K04988//polycystin 1L2			-	-
BGI_novel_G000563	215.35	189.26	191.63	204.75	222.74	232.9	241.64	234.53	229.25	215.55	208.62	230.4	BGI_novel_G000563	BGI_novel_T002277	Novel_gene	1	1113524	1125037	scaffold_140	-	11514	1936	0.147817	1.19325e-27	1.97004e-28	0.239675	6.29447e-74	1.34696e-74	-0.0128775	0.147899	0.320613	-0.104736	1.93754e-15	1.85312e-16		K00128//aldehyde dehydrogenase (NAD+) [EC:1.2.1.3]+ko00410//beta-Alanine metabolism+ko00981//Insect hormone biosynthesis+ko00340//Histidine metabolism+ko00010//Glycolysis / Gluconeogenesis+ko00330//Arginine and proline metabolism+ko00053//Ascorbate and aldarate metabolism+ko00280//Valine, leucine and isoleucine degradation+ko00620//Pyruvate metabolism+ko00561//Glycerolipid metabolism+ko00310//Lys…			-	-
BGI_novel_G000564	254.16	182.46	210.4	207.69	271.83	277.64	351.73	332.84	192.04	285.78	294.64	312.66	BGI_novel_G000564	BGI_novel_T002278	Novel_gene	1	1125113	1138539	scaffold_140	-	13427	570	0.227128	1.28637e-19	2.68179e-20	0.428623	1.69386e-72	3.68863e-73	0.240351	3.26997e-26	1.45383e-26	0.0388555	0.118904	0.073316		K00128//aldehyde dehydrogenase (NAD+) [EC:1.2.1.3]+ko00410//beta-Alanine metabolism+ko00981//Insect hormone biosynthesis+ko00340//Histidine metabolism+ko00010//Glycolysis / Gluconeogenesis+ko00330//Arginine and proline metabolism+ko00053//Ascorbate and aldarate metabolism+ko00280//Valine, leucine and isoleucine degradation+ko00620//Pyruvate metabolism+ko00561//Glycerolipid metabolism+ko00310//Lys…		GO:0006081//cellular aldehyde metabolic process;GO:0008152//metabolic process;GO:0009987//cellular process;GO:0071704//organic substance metabolic process;GO:0044237//cellular metabolic process;GO:0016020//membrane;GO:0044425//membrane part;GO:0031224//intrinsic component of membrane;GO:0016021//integral component of membrane;GO:0016620//oxidoreductase activity, acting on the aldehyde or oxo grou…	-	-
BGI_novel_G000565	26.67	29.4	25.43	30.98	27.02	30.83	27.63	29.67	29.62	29.78	25.08	28.19	BGI_novel_G000565	BGI_novel_T002303	Novel_gene	1	245817	258431	scaffold_141	-	12615	1968	0.122287	0.00101969	0.000681977	0.0876894	0.0108133	0.0151724	-0.097649	0.00422275	0.00608711	-0.0630518	0.123925	0.0774518		K06114//spectrin alpha+ko04210//Apoptosis			-	-
BGI_novel_G000566	4.95	6.06	1.97	4.57	8.06	6.81	0.89	1.18	1.06	1.32	1.85	1.37	BGI_novel_G000566	BGI_novel_T002304	Novel_gene	1	253481	257941	scaffold_141	+	4461	4461	0.589236	2.57589e-26	4.43224e-27	-2.05807	5.07404e-125	7.74658e-126	-2.09951	9.60802e-194	1.1558e-194	0.547792	4.57484e-06	8.53715e-07		K10848//DNA excision repair protein ERCC-4 [EC:3.1.-.-]+ko03420//Nucleotide excision repair+ko03460//Fanconi anemia pathway;K08796//BR serine/threonine kinase [EC:2.7.11.1];K18585//intermediate filament protein if			-	-
BGI_novel_G000567	0	0.1	0	0	0.05	0.4	0.5	0.62	0.1	4.07	0.19	1.46	BGI_novel_G000567	BGI_novel_T002305	Novel_gene	1	336164	337370	scaffold_141	-	1207	570	2.13534	0.104993	0.130007	3.57257	0.000955799	0.00111794	3.64848	1.85029e-12	1.27158e-12	2.21125	1.96141e-07	3.13105e-08		K13963//serpin B+ko05146//Amoebiasis;K03900//von Willebrand factor+ko04512//ECM-receptor interaction+ko04510//Focal adhesion+ko04610//Complement and coagulation cascades+ko04611//Platelet activation+ko04151//PI3K-Akt signaling pathway+ko05165//Human papillomavirus infection			-	-
BGI_novel_G000568	4.21	2.4	2.63	2.97	3.5	3.11	2.9	2.34	1.8	1.92	2.44	2.22	BGI_novel_G000568	BGI_novel_T002306	Novel_gene	1	457086	473386	scaffold_141	-	16301	1153	0.0553826	0.376999	0.699583	-0.390346	0.00841841	0.0115712	-0.539734	0.000400751	0.000497497	-0.0940055	0.48684	0.573426					-	-
BGI_novel_G000569	2.33	1.75	1.06	1.78	1.18	2.57	1.72	1.97	1.09	2.36	1.7	1.79	BGI_novel_G000569	BGI_novel_T002312	Novel_gene	1	162848	164144	scaffold_142	.	1297	1297	0.102227	0.324975	0.568594	-0.105719	0.259672	0.568412	0.082311	0.257735	0.633156	0.290256	0.154157	0.103485		K21763//mitogen-activated protein kinase binding protein 1;K11592//endoribonuclease Dicer [EC:3.1.26.-]+ko05206//MicroRNAs in cancer;K12585//exosome complex exonuclease DIS3/RRP44 [EC:3.1.13.-]+ko03018//RNA degradation			-	-
BGI_novel_G000570	0.88	1.52	0.93	1.63	1.84	2.8	1.6	2.03	1.37	1.31	0.93	1.38	BGI_novel_G000570	BGI_novel_T002318	Novel_gene	1	190855	192397	scaffold_142	.	1543	1543	0.911717	5.3708e-07	2.35446e-07	0.579541	0.00154722	0.00186491	-0.799052	3.30358e-06	3.28998e-06	-0.466876	0.0237612	0.0100716		K08115//chondroitin sulfate proteoglycan 4;K08796//BR serine/threonine kinase [EC:2.7.11.1];K11142//cytosol aminopeptidase [EC:3.4.11.1 3.4.11.5]+ko00330//Arginine and proline metabolism+ko00480//Glutathione metabolism+ko01100//Metabolic pathways;K18595//echinoderm microtubule-associated protein-like 1/2;K17388//Rho-associated protein kinase 2 [EC:2.7.11.1]+ko04360//Axon guidance+ko04024//cAMP si…			-	-
BGI_novel_G000571	3	5.14	4.62	2.76	3.14	2.34	1.17	0.9	1.08	1.23	0.95	1.4	BGI_novel_G000571	BGI_novel_T002324	Novel_gene	1	551891	585579	scaffold_142	+	33689	1899	-0.631623	6.01645e-09	2.19146e-09	-2.02175	6.48658e-51	1.74707e-51	-1.20778	9.37985e-17	5.46781e-17	0.182347	0.337364	0.318884		K01204//alpha-N-acetylgalactosaminidase [EC:3.2.1.49]+ko04142//Lysosome+ko00603//Glycosphingolipid biosynthesis - globo and isoglobo series+ko01100//Metabolic pathways			-	-
BGI_novel_G000572	0.61	0.43	0.77	0.24	0.22	0.79	2	0.61	2.16	1.31	1.42	0.85	BGI_novel_G000572	BGI_novel_T002325	Novel_gene	1	603592	608032	scaffold_142	+	4441	654	-0.549508	0.184363	0.263087	1.38687	7.28168e-05	7.42698e-05	1.5308	0.00016813	0.00019814	-0.405575	0.216513	0.166655					-	-
BGI_novel_G000573	1.94	0.81	0.41	0.68	0.93	2.54	1.88	2.79	0.28	1.24	1.67	1.55	BGI_novel_G000573	BGI_novel_T002329	Novel_gene	1	650761	652570	scaffold_142	+	1810	443	0.382442	0.222701	0.337145	0.633969	0.057062	0.0955506	0.124886	0.288013	0.730375	-0.12664	0.551655	0.714299		K10626//E3 ubiquitin-protein ligase UBR2 [EC:2.3.2.27]			-	-
BGI_novel_G000574	1.45	0.41	0.63	1.92	1.58	2.56	0.85	1.12	0.21	0.78	0.88	2.24	BGI_novel_G000574	BGI_novel_T002330	Novel_gene	1	679716	680893	scaffold_142	+	1178	318	1.27889	0.0084256	0.00693206	-0.210405	0.315784	0.730711	-0.623318	0.0713091	0.137639	0.865977	0.16128	0.110035		K10626//E3 ubiquitin-protein ligase UBR2 [EC:2.3.2.27]			-	-
BGI_novel_G000575	0.34	0.9	0.13	0.29	1.23	0.94	0.93	0.34	0.19	0.91	0.49	2.02	BGI_novel_G000575	BGI_novel_T002331	Novel_gene	1	683104	683708	scaffold_142	+	605	350	0.838684	0.144368	0.193015	0.0715615	0.37818	0.922307	0.466564	0.16312	0.360561	1.23369	0.0644574	0.0337751		K10626//E3 ubiquitin-protein ligase UBR2 [EC:2.3.2.27]			-	-
BGI_novel_G000576	2.07	1.17	0.51	1.69	2.3	2.98	3.01	3.12	0.52	2.7	3.18	2.31	BGI_novel_G000576	BGI_novel_T002332	Novel_gene	1	691565	692473	scaffold_142	+	909	371	0.896687	0.0179701	0.0163917	0.812275	0.0211134	0.0316483	0.245197	0.185872	0.420531	0.329609	0.313349	0.284551		K10626//E3 ubiquitin-protein ligase UBR2 [EC:2.3.2.27]			-	-
BGI_novel_G000577	12.73	3.97	9.39	11.25	10.66	10.63	2.33	2.84	1.61	4.22	1.95	1.67	BGI_novel_G000577	BGI_novel_T002333	Novel_gene	1	280	2421	scaffold_1421	+	2142	523	0.320628	0.0132096	0.0115031	-1.95539	4.80142e-25	2.03302e-25	-2.06433	2.41784e-33	9.19876e-34	0.211687	0.391876	0.401137		K14026//SEL1 protein+ko04141//Protein processing in endoplasmic reticulum			-	-
BGI_novel_G000578	4.16	0.47	2.4	4.58	2.76	2.76	0.48	1.02	0	0	1.36	0.93	BGI_novel_G000578	BGI_novel_T002334	Novel_gene	1	5798	6082	scaffold_1421	+	285	285	0.529958	0.101502	0.124964	-2.25846	5.22046e-05	5.23844e-05	-2.10415	3.03641e-06	3.01513e-06	0.684266	0.356753	0.347533		K14026//SEL1 protein+ko04141//Protein processing in endoplasmic reticulum			-	-
BGI_novel_G000579	2.03	2.87	1.3	1.46	0.88	1.3	1.06	1.67	0.55	1	1.53	1.92	BGI_novel_G000579	BGI_novel_T002337	Novel_gene	1	817	3531	scaffold_1428	-	2715	353	-0.774219	0.0490509	0.0525293	-0.946815	0.0145391	0.0210082	0.300424	0.209012	0.485262	0.47302	0.313569	0.28485					-	-
BGI_novel_G000580	0.64	0.42	1.25	0.85	1.03	0.88	1.47	1.74	0.43	1.06	0.99	1.44	BGI_novel_G000580	BGI_novel_T002338	Novel_gene	1	4501	6107	scaffold_1428	-	1607	314	0.245421	0.368303	0.677435	0.615637	0.138774	0.264495	0.342682	0.220039	0.517226	-0.0275341	0.64705	0.955626					-	-
BGI_novel_G000581	130.78	161.11	161.66	157.87	165.05	147.75	105.81	94.55	121.37	97.46	100.78	111.79	BGI_novel_G000581	BGI_novel_T002339	Novel_gene	1	84535	95509	scaffold_143	+	10975	1194	0.052634	0.0104344	0.00881247	-0.503274	2.21749e-114	3.59465e-115	-0.601675	1.39047e-164	1.85721e-165	-0.0457669	0.0981155	0.0575371		K00011//aldehyde reductase [EC:1.1.1.21]+ko00040//Pentose and glucuronate interconversions+ko00052//Galactose metabolism+ko00051//Fructose and mannose metabolism+ko00561//Glycerolipid metabolism+ko01100//Metabolic pathways+ko00790//Folate biosynthesis			-	-
BGI_novel_G000582	1.15	1.21	1.09	1.24	1.34	1	1.32	1.15	1.23	0.91	1.18	1.71	BGI_novel_G000582	BGI_novel_T002342	Novel_gene	1	161158	162509	scaffold_143	.	1352	1352	0.0527763	0.415442	0.80669	0.09803	0.287596	0.645922	0.0917201	0.266576	0.660591	0.0464665	0.595552	0.822097		K11543//kinetochore-associated protein MIS12		GO:0007049//cell cycle;GO:0009987//cellular process;GO:0000278//mitotic cell cycle;GO:0098687//chromosomal region;GO:0044446//intracellular organelle part;GO:0005634//nucleus;GO:0043227//membrane-bounded organelle;GO:0043226//organelle;GO:0044427//chromosomal part;GO:0044424//intracellular part;GO:0043232//intracellular non-membrane-bounded organelle;GO:0044422//organelle part;GO:0000775//chromos…	-	-
BGI_novel_G000583	0.32	0.2	1.28	0.93	0.32	1.05	1.38	1.29	1.5	0.98	1.4	1.89	BGI_novel_G000583	BGI_novel_T002343	Novel_gene	1	198096	198933	scaffold_143	.	838	838	0.345284	0.228246	0.34743	1.20298	0.000132876	0.000139413	0.904869	0.00154118	0.00207451	0.0471695	0.60686	0.851832		K21763//mitogen-activated protein kinase binding protein 1;K11592//endoribonuclease Dicer [EC:3.1.26.-]+ko05206//MicroRNAs in cancer;K12585//exosome complex exonuclease DIS3/RRP44 [EC:3.1.13.-]+ko03018//RNA degradation			-	-
BGI_novel_G000584	1.66	2.35	1.46	1.15	1.42	2.4	2.28	1.55	0.77	2.58	1.52	1.25	BGI_novel_G000584	BGI_novel_T002344	Novel_gene	1	224932	225554	scaffold_143	.	623	623	-0.146221	0.333708	0.589527	-0.255798	0.176753	0.353	0.103149	0.279989	0.703642	0.212726	0.416335	0.440123					-	-
BGI_novel_G000585	1.68	2.81	1.76	1.84	1.92	3.67	0.05	0.09	0.17	0.14	0.1	0.26	BGI_novel_G000585	BGI_novel_T002345	Novel_gene	1	251976	254653	scaffold_143	.	2678	2678	0.247993	0.0234408	0.0222436	-4.3809	4.86404e-73	1.04927e-73	-3.90107	9.70266e-82	2.1049e-82	0.727829	0.157732	0.106693					-	-
BGI_novel_G000586	0.88	0.19	0	1.95	0.05	1.17	3.38	4.57	3.27	3.06	2.63	4.43	BGI_novel_G000586	BGI_novel_T002350	Novel_gene	1	387680	388177	scaffold_143	.	498	498	1.5556	0.00382172	0.0028725	3.38246	9.14402e-19	4.58201e-19	1.6934	1.14177e-08	9.5698e-09	-0.133469	0.47025	0.533621		K06115//spectrin beta			-	-
BGI_novel_G000587	49.78	99.88	70.18	61.09	78.07	81.57	51.45	46.87	61.49	51.09	44.65	44.46	BGI_novel_G000587	BGI_novel_T002351	Novel_gene	1	625876	627935	scaffold_143	+	2060	740	0.00249335	0.463342	0.947388	-0.473918	1.36601e-30	5.07091e-31	-0.656016	2.17998e-54	6.10166e-55	-0.179605	0.000323185	7.92275e-05		K12948//signal peptidase complex subunit 3 [EC:3.4.-.-]+ko03060//Protein export			-	-
BGI_novel_G000588	0.87	0.59	0.71	1.21	0.85	1.76	0	0.39	0.9	1.09	1.19	2.29	BGI_novel_G000588	BGI_novel_T002358	Novel_gene	1	658197	660641	scaffold_143	+	2445	1067	0.812153	0.00366092	0.00274057	-0.770297	0.020266	0.0303125	0.266763	0.112468	0.232297	1.84921	2.02243e-09	2.74782e-10	zf-C2H2	K09191//general transcription factor IIIA;K09228//KRAB domain-containing zinc finger protein			-	-
BGI_novel_G000589	0.51	0.32	0.44	0.84	0.83	0.6	3.79	3.37	2.97	2.41	2.8	2.65	BGI_novel_G000589	BGI_novel_T002359	Novel_gene	1	658266	660641	scaffold_143	+	2376	1073	0.843477	0.0179701	0.0163904	2.99539	6.5817e-35	2.26424e-35	1.79261	8.34457e-16	5.03327e-16	-0.3593	0.0384193	0.0179254	zf-C2H2	K09191//general transcription factor IIIA			-	-
BGI_novel_G000590	0.84	0.94	0.76	0.84	1	0.89	0.51	0.5	0.47	0.46	0.43	0.28	BGI_novel_G000590	BGI_novel_T002362	Novel_gene	1	675966	677925	scaffold_143	+	1960	1637	0.107306	0.3518	0.633585	-0.783801	0.00224206	0.00276799	-1.23677	5.31411e-06	5.38718e-06	-0.345662	0.305692	0.274553					-	-
BGI_novel_G000591	19.55	17.11	15.02	15.94	17.04	15.53	23.08	19.21	26.33	18.84	24.72	21.21	BGI_novel_G000591	BGI_novel_T002368	Novel_gene	1	689069	689615	scaffold_143	-	547	432	-0.0910996	0.254172	0.40076	0.391635	7.99488e-05	8.18458e-05	0.423765	2.80945e-05	3.05172e-05	-0.0589696	0.466334	0.526953		K00729//dolichyl-phosphate beta-glucosyltransferase [EC:2.4.1.117]+ko00510//N-Glycan biosynthesis+ko01100//Metabolic pathways		GO:0031224//intrinsic component of membrane;GO:0044425//membrane part;GO:0016021//integral component of membrane;GO:0016020//membrane;	-	-
BGI_novel_G000592	0	1.64	3.01	3.71	1.68	1.76	9.96	7.88	6.57	7.14	10.02	9.53	BGI_novel_G000592	BGI_novel_T002370	Novel_gene	1	1219	3475	scaffold_1438	-	2257	262	0.603379	0.130732	0.17078	2.34566	8.23212e-13	5.10358e-13	1.91112	1.99013e-11	1.43371e-11	0.16884	0.403331	0.418304		K18622//adducin			-	-
BGI_novel_G000593	23.49	20.32	18.97	24.11	35.58	31.44	5.75	6.16	4.41	6.19	5.6	4.76	BGI_novel_G000593	BGI_novel_T002371	Novel_gene	1	1219	5909	scaffold_1438	-	4691	371	0.538153	6.96159e-08	2.79469e-08	-1.96555	3.43128e-39	1.09897e-39	-2.46082	2.14787e-74	4.99948e-75	0.0428841	0.60141	0.835572		K18622//adducin			-	-
BGI_novel_G000594	2.1	1.39	0.65	1.08	1.52	2.39	0	0	0	0	0.02	0.04	BGI_novel_G000594	BGI_novel_T002372	Novel_gene	1	2088	5310	scaffold_1439	.	3223	3223	0.266866	0.0278096	0.0270985	-9.03853	4.32553e-50	1.17862e-50	-6.52558	5.97893e-75	1.38456e-75					K00030//isocitrate dehydrogenase (NAD+) [EC:1.1.1.41]+ko01200//Carbon metabolism+ko01230//Biosynthesis of amino acids+ko00020//Citrate cycle (TCA cycle)+ko01100//Metabolic pathways+ko01210//2-Oxocarboxylic acid metabolism;K02349//DNA polymerase theta [EC:2.7.7.7];K06704//disintegrin and metalloproteinase domain-containing protein 10 [EC:3.4.24.81]+ko05120//Epithelial cell signaling in Helicobacte…			-	-
BGI_novel_G000595	0.43	0.23	0.18	0.02	0.17	0.66	0.58	1.01	0.04	0.26	0.54	1.2	BGI_novel_G000595	BGI_novel_T002375	Novel_gene	1	153226	154644	scaffold_144	.	1419	1419	0.0108026	0.474344	0.979928	0.948336	0.00679175	0.00916339	1.24965	0.000222091	0.00026607	0.312117	0.311808	0.282624		K08115//chondroitin sulfate proteoglycan 4;K18585//intermediate filament protein if;K10848//DNA excision repair protein ERCC-4 [EC:3.1.-.-]+ko03420//Nucleotide excision repair+ko03460//Fanconi anemia pathway;K05290//phosphatidylinositol glycan, class K [EC:2.6.-.-]+ko00563//Glycosylphosphatidylinositol (GPI)-anchor biosynthesis+ko01100//Metabolic pathways;K17388//Rho-associated protein kinase 2 […			-	-
BGI_novel_G000596	0.81	0.32	1.07	0.23	0.35	0.78	2.33	1.57	1.01	1.99	0.67	1.12	BGI_novel_G000596	BGI_novel_T002376	Novel_gene	1	155634	156947	scaffold_144	.	1314	1314	-0.7007	0.025817	0.024848	1.15853	3.36441e-07	2.82162e-07	1.46305	8.21868e-08	7.28428e-08	-0.39618	0.0787928	0.0435966		K05212//glutamate receptor ionotropic, NMDA 2D+ko05014//Amyotrophic lateral sclerosis (ALS)+ko04024//cAMP signaling pathway+ko04020//Calcium signaling pathway+ko04724//Glutamatergic synapse+ko04720//Long-term potentiation+ko05034//Alcoholism+ko05033//Nicotine addiction+ko05031//Amphetamine addiction+ko05030//Cocaine addiction+ko04713//Circadian entrainment+ko04080//Neuroactive ligand-receptor int…			-	-
BGI_novel_G000597	0.54	0.21	0.32	0.32	0.83	1.52	1.45	0.75	0.96	0.53	1.39	0.93	BGI_novel_G000597	BGI_novel_T002377	Novel_gene	1	162554	163436	scaffold_144	-	883	549	1.32519	0.0114749	0.00981793	1.5663	0.00119412	0.00141528	0.116701	0.300133	0.768769	-0.124416	0.563168	0.743112					-	-
BGI_novel_G000598	21.15	23.98	18.97	15.77	18.27	20.35	15.6	17.15	11.24	17.83	16.51	16.04	BGI_novel_G000598	BGI_novel_T002378	Novel_gene	1	164696	175390	scaffold_144	-	10695	2174	-0.2371	1.9537e-08	7.49119e-09	-0.545012	4.20253e-36	1.41272e-36	-0.111484	0.00669849	0.009991	0.196428	7.27773e-05	1.59202e-05	RHD	K02580//nuclear factor NF-kappa-B p105 subunit+ko04024//cAMP signaling pathway+ko05134//Legionellosis+ko05132//Salmonella infection+ko05133//Pertussis+ko05131//Shigellosis+ko05222//Small cell lung cancer+ko04933//AGE-RAGE signaling pathway in diabetic complications+ko04210//Apoptosis+ko04211//Longevity regulating pathway+ko04218//Cellular senescence+ko04071//Sphingolipid signaling pathway+ko01523…		GO:0043229//intracellular organelle;GO:0043226//organelle;GO:0005634//nucleus;GO:0005622//intracellular;GO:0043227//membrane-bounded organelle;GO:0005737//cytoplasm;GO:0005623//cell;GO:0044464//cell part;GO:0044424//intracellular part;GO:0043231//intracellular membrane-bounded organelle;GO:0097159//organic cyclic compound binding;GO:1901363//heterocyclic compound binding;GO:0003677//DNA binding;G…	-	-
BGI_novel_G000599	0.48	0.58	0.04	0	0	0	2.18	1.26	1.72	1.92	1.14	1.55	BGI_novel_G000599	BGI_novel_T002379	Novel_gene	1	165393	168941	scaffold_144	-	3549	931	-5.21901	1.51744e-05	7.75522e-06	2.23374	4.49146e-12	2.87915e-12	7.28604	4.40542e-19	2.37242e-19	-0.166715	0.423788	0.452707	RHD	K02580//nuclear factor NF-kappa-B p105 subunit+ko04024//cAMP signaling pathway+ko05134//Legionellosis+ko05132//Salmonella infection+ko05133//Pertussis+ko05131//Shigellosis+ko05222//Small cell lung cancer+ko04933//AGE-RAGE signaling pathway in diabetic complications+ko04210//Apoptosis+ko04211//Longevity regulating pathway+ko04218//Cellular senescence+ko04071//Sphingolipid signaling pathway+ko01523…		GO:0044424//intracellular part;GO:0005737//cytoplasm;GO:0044464//cell part;GO:0005622//intracellular;GO:0043231//intracellular membrane-bounded organelle;GO:0043227//membrane-bounded organelle;GO:0043226//organelle;GO:0043229//intracellular organelle;GO:0005623//cell;GO:0005634//nucleus;GO:0003676//nucleic acid binding;GO:0005488//binding;GO:0140110//transcription regulator activity;GO:0097159//o…	-	-
BGI_novel_G000601	12.79	10.23	7.74	5.74	8.1	10.48	4.01	6.47	2.9	6.87	7.36	5.95	BGI_novel_G000601	BGI_novel_T002381	Novel_gene	1	176445	179824	scaffold_144	-	3380	730	-0.339177	0.00238858	0.00171494	-1.21166	9.91763e-22	4.55175e-22	-0.265197	0.0160846	0.0261911	0.607284	5.30248e-05	1.13572e-05	RHD	K02580//nuclear factor NF-kappa-B p105 subunit+ko04024//cAMP signaling pathway+ko05134//Legionellosis+ko05132//Salmonella infection+ko05133//Pertussis+ko05131//Shigellosis+ko05222//Small cell lung cancer+ko04933//AGE-RAGE signaling pathway in diabetic complications+ko04210//Apoptosis+ko04211//Longevity regulating pathway+ko04218//Cellular senescence+ko04071//Sphingolipid signaling pathway+ko01523…		GO:0005634//nucleus;GO:0043229//intracellular organelle;GO:0043231//intracellular membrane-bounded organelle;GO:0005623//cell;GO:0044424//intracellular part;GO:0044464//cell part;GO:0005737//cytoplasm;GO:0043226//organelle;GO:0005622//intracellular;GO:0043227//membrane-bounded organelle;GO:0140110//transcription regulator activity;GO:0003677//DNA binding;GO:1901363//heterocyclic compound binding;…	-	-
BGI_novel_G000602	3.42	3.8	2.23	3.2	2.83	4.43	4.52	4.26	5.82	3.75	4.24	4.11	BGI_novel_G000602	BGI_novel_T002384	Novel_gene	1	195088	196376	scaffold_144	+	1289	1077	0.142375	0.21713	0.326029	0.618286	3.74191e-06	3.39591e-06	0.216852	0.0578297	0.108906	-0.259059	0.0693067	0.0369979					-	-
BGI_novel_G000603	48.36	53.92	56.78	26.7	25.18	34.64	41	50.46	60.3	39.52	41.18	45.99	BGI_novel_G000603	BGI_novel_T002385	Novel_gene	1	196600	199470	scaffold_144	-	2871	862	-0.883173	1.12244e-75	8.80838e-77	-0.0816919	0.030855	0.0480622	0.55501	3.39294e-28	1.44211e-28	-0.246471	8.98324e-08	1.39727e-08					-	-
BGI_novel_G000604	0.11	0.04	0.32	0	0.29	0.16	44.66	44.54	41.06	36.03	32.99	34.83	BGI_novel_G000604	BGI_novel_T002389	Novel_gene	1	225575	227654	scaffold_144	+	2080	2080	-0.0409189	0.457931	0.931336	8.11772	0	0	7.83364	0	0	-0.324996	8.7506e-27	5.59092e-28		K02649//phosphoinositide-3-kinase regulatory subunit alpha/beta/delta+ko04360//Axon guidance+ko04024//cAMP signaling pathway+ko04140//Autophagy - animal+ko04630//Jak-STAT signaling pathway+ko04810//Regulation of actin cytoskeleton+ko05222//Small cell lung cancer+ko05223//Non-small cell lung cancer+ko05226//Gastric cancer+ko05225//Hepatocellular carcinoma+ko04510//Focal adhesion+ko04933//AGE-RAGE …			-	-
BGI_novel_G000605	0.09	0.06	0	0.06	0.04	0.12	2.03	1.61	1.39	1.66	1.53	2.03	BGI_novel_G000605	BGI_novel_T002396	Novel_gene	1	366156	367816	scaffold_144	.	1661	1661	0.580988	0.297952	0.49973	5.11572	1.37263e-38	4.42215e-39	4.58693	5.69474e-39	1.97183e-39	0.0521902	0.562588	0.742183		K02649//phosphoinositide-3-kinase regulatory subunit alpha/beta/delta+ko04360//Axon guidance+ko04024//cAMP signaling pathway+ko04140//Autophagy - animal+ko04630//Jak-STAT signaling pathway+ko04810//Regulation of actin cytoskeleton+ko05222//Small cell lung cancer+ko05223//Non-small cell lung cancer+ko05226//Gastric cancer+ko05225//Hepatocellular carcinoma+ko04510//Focal adhesion+ko04933//AGE-RAGE …			-	-
BGI_novel_G000606	0.98	0.93	1.72	2.15	1.92	3.31	1.93	0.63	1.84	3.78	2.33	1.17	BGI_novel_G000606	BGI_novel_T002397	Novel_gene	1	382797	384693	scaffold_144	-	1897	248	1.00557	0.0373136	0.0381301	0.248525	0.28951	0.652162	-0.00905482	0.359204	0.982172	0.747987	0.155202	0.104461		K09228//KRAB domain-containing zinc finger protein			-	-
BGI_novel_G000607	0.13	0.21	0.05	0.15	0.34	0.01	1.28	0.44	0.87	0.32	0.26	0.3	BGI_novel_G000607	BGI_novel_T002419	Novel_gene	1	115200	119023	scaffold_145	+	3824	3466	0.392401	0.199448	0.290731	2.74245	2.35139e-28	9.1799e-29	0.780107	0.0064309	0.00955248	-1.56995	3.72734e-14	3.8481e-15					-	-
BGI_novel_G000608	1.25	1.81	1.17	2.19	2.1	1.22	2.42	2.46	2.13	3.58	3.63	3.5	BGI_novel_G000608	BGI_novel_T002420	Novel_gene	1	115200	119023	scaffold_145	+	3824	3322	0.380181	0.00142361	0.00097739	0.726334	2.96396e-11	1.97641e-11	0.959779	8.94179e-26	4.00747e-26	0.613626	5.29755e-12	6.11929e-13					-	-
BGI_novel_G000609	1.81	0.5	0.44	0.63	2.56	3.46	0.41	0.36	0	0.59	0.71	0.45	BGI_novel_G000609	BGI_novel_T002429	Novel_gene	1	166242	166609	scaffold_145	.	368	368	1.27583	0.00262714	0.0019021	-1.84035	0.00657653	0.00885027	-1.91994	2.38722e-05	2.57073e-05	1.19624	0.17754	0.125407		K12311//lysosomal alpha-mannosidase [EC:3.2.1.24]+ko04142//Lysosome+ko00511//Other glycan degradation			-	-
BGI_novel_G000610	13.32	9.3	6.93	7.95	8.82	13.22	0.1	0	0.05	0.01	0.03	0.06	BGI_novel_G000610	BGI_novel_T002431	Novel_gene	1	371757	375631	scaffold_145	.	3875	3875	0.0223676	0.338812	0.602533	-7.57514	0	0	-8.31533	0	0	-0.717822	0.31172	0.282351		K10848//DNA excision repair protein ERCC-4 [EC:3.1.-.-]+ko03420//Nucleotide excision repair+ko03460//Fanconi anemia pathway;K08115//chondroitin sulfate proteoglycan 4;K08796//BR serine/threonine kinase [EC:2.7.11.1];K11142//cytosol aminopeptidase [EC:3.4.11.1 3.4.11.5]+ko00330//Arginine and proline metabolism+ko00480//Glutathione metabolism+ko01100//Metabolic pathways;K18595//echinoderm microtubu…			-	-
BGI_novel_G000611	5.98	9.6	8.57	8.3	10.61	9.34	5.62	6.39	4.99	10.91	6.7	10.36	BGI_novel_G000611	BGI_novel_T002434	Novel_gene	1	50880	51504	scaffold_146	.	625	625	0.224359	0.0572716	0.0630644	-0.520892	0.000135752	0.000142569	-0.0213648	0.325082	0.853527	0.723887	2.19221e-07	3.52083e-08					-	-
BGI_novel_G000612	0.69	1.02	0.34	0.11	1	0.7	1.22	1.5	0.8	2.51	1.17	1.55	BGI_novel_G000612	BGI_novel_T002436	Novel_gene	1	123063	123580	scaffold_146	.	518	518	-0.165512	0.391235	0.73824	0.771877	0.0410198	0.065954	1.51025	9.26965e-05	0.000105974	0.572858	0.130449	0.0827881					-	-
BGI_novel_G000613	21	14.95	15.83	18.3	17.62	19.12	22.47	18.74	7	23.17	24.93	23.91	BGI_novel_G000613	BGI_novel_T002437	Novel_gene	1	144970	153425	scaffold_146	+	8456	1002	0.0877315	0.134615	0.17725	-0.101125	0.0756443	0.131151	0.390816	6.5453e-11	4.83337e-11	0.579673	3.71889e-20	2.88316e-21		K14026//SEL1 protein+ko04141//Protein processing in endoplasmic reticulum			-	-
BGI_novel_G000614	13.6	5.01	11.9	11.32	14.18	12.44	11.03	9.3	4.55	14.01	13.74	7.83	BGI_novel_G000614	BGI_novel_T002438	Novel_gene	1	157174	164196	scaffold_146	+	7023	778	0.31742	0.00103405	0.000692401	-0.294977	0.00349394	0.00446131	-0.0934857	0.138174	0.295571	0.518912	9.58501e-07	1.63743e-07		K14026//SEL1 protein+ko04141//Protein processing in endoplasmic reticulum			-	-
BGI_novel_G000615	7.64	14.51	10.65	14.09	12.42	11.99	23.88	19.71	16.25	25.28	22.25	23.93	BGI_novel_G000615	BGI_novel_T002439	Novel_gene	1	157174	168733	scaffold_146	+	11560	1143	0.227854	0.00291342	0.0021335	0.863476	2.52091e-38	8.16115e-39	0.892209	2.04328e-48	6.14321e-49	0.256587	1.11004e-05	2.19687e-06		K14026//SEL1 protein+ko04141//Protein processing in endoplasmic reticulum			-	-
BGI_novel_G000616	0	0	0	0	0	0.09	0	0	0	0	0	0	BGI_novel_G000616	BGI_novel_T002440	Novel_gene	1	158471	164196	scaffold_146	+	5726	614														K14026//SEL1 protein+ko04141//Protein processing in endoplasmic reticulum			-	-
BGI_novel_G000617	6.04	3.74	4.07	5.64	5.84	3.37	3.51	3.61	5.54	4.15	4.61	5.22	BGI_novel_G000617	BGI_novel_T002441	Novel_gene	1	164649	169211	scaffold_146	+	4563	443	0.107723	0.333545	0.589002	-0.146688	0.227292	0.480166	-0.0891635	0.263821	0.651429	0.165248	0.40515	0.421695		K14026//SEL1 protein+ko04141//Protein processing in endoplasmic reticulum			-	-
BGI_novel_G000618	6.04	3.74	4.07	5.64	5.84	3.37	3.51	3.61	5.54	4.15	4.61	5.22	BGI_novel_G000618	BGI_novel_T002442	Novel_gene	1	165150	169211	scaffold_146	+	4062	443	0.107723	0.333545	0.589002	-0.146688	0.227292	0.480166	-0.0891635	0.263821	0.651429	0.165248	0.40515	0.421695		K14026//SEL1 protein+ko04141//Protein processing in endoplasmic reticulum			-	-
BGI_novel_G000619	5.99	6.81	10.37	8.93	5.55	8.25	10.97	9.76	7.42	11.31	12.12	10.26	BGI_novel_G000619	BGI_novel_T002443	Novel_gene	1	165150	169211	scaffold_146	+	4062	431	-0.0386661	0.416373	0.809537	0.25994	0.0525968	0.0870152	0.577948	6.05896e-05	6.79898e-05	0.279342	0.0767156	0.0420214		K14026//SEL1 protein+ko04141//Protein processing in endoplasmic reticulum			-	-
BGI_novel_G000620	1.37	0.53	1.86	0.78	0	0.28	0.23	1.09	0	0.27	0.5	0.26	BGI_novel_G000620	BGI_novel_T002447	Novel_gene	1	457397	465469	scaffold_146	+	8073	263	-1.83209	0.0161837	0.0145233	-1.55972	0.0192681	0.0286958	-0.0151951	0.360547	0.988175	-0.28756	0.573234	0.768085		K17700//RAP1 GTPase activating protein 1+ko04015//Rap1 signaling pathway			-	-
BGI_novel_G000621	1.14	0.56	0.19	1.13	0.55	0.61	0.92	1.54	0.38	0.76	0.71	1.47	BGI_novel_G000621	BGI_novel_T002448	Novel_gene	1	466172	467137	scaffold_146	+	966	342	0.285716	0.355605	0.642961	0.569663	0.167101	0.330203	0.359306	0.218024	0.511526	0.0753588	0.620969	0.884676		K17700//RAP1 GTPase activating protein 1+ko04015//Rap1 signaling pathway			-	-
BGI_novel_G000622	0	0	0	0	0	0	0.87	0.98	0.83	0.59	0.78	2.39	BGI_novel_G000622	BGI_novel_T002454	Novel_gene	1	5165	5591	scaffold_1461	.	427	427				5.20948	8.68434e-06	8.10117e-06	5.70948	9.19643e-08	8.16964e-08	0.504407	0.280099	0.241563					-	-
BGI_novel_G000623	1467.77	1459.43	1469.06	2132.44	2120.86	1772.59	1953.93	1947.89	2096.8	1970.52	1834.51	2067.05	BGI_novel_G000623	BGI_novel_T002459	Novel_gene	1	111374	116307	scaffold_147	+	4934	1623	0.455243	0	0	0.442941	0	0	-0.0384824	5.99488e-16	3.59661e-16	-0.0261806	1.79673e-07	2.86117e-08		K07374//tubulin alpha+ko04145//Phagosome+ko05130//Pathogenic Escherichia coli infection+ko04210//Apoptosis+ko04540//Gap junction+ko04530//Tight junction		GO:0007017//microtubule-based process;GO:0009987//cellular process;GO:0005622//intracellular;GO:0043226//organelle;GO:0099081//supramolecular polymer;GO:0005737//cytoplasm;GO:0044446//intracellular organelle part;GO:0005874//microtubule;GO:0015630//microtubule cytoskeleton;GO:0005623//cell;GO:0044424//intracellular part;GO:0043228//non-membrane-bounded organelle;GO:0044422//organelle part;GO:0005…	-	-
BGI_novel_G000624	43.3	30.27	38.37	42.21	49.5	40.18	46.54	40.73	58.55	51.13	44.18	49.32	BGI_novel_G000624	BGI_novel_T002461	Novel_gene	1	189547	190282	scaffold_147	+	736	654	0.238924	2.28192e-05	1.19243e-05	0.369895	5.46698e-12	3.5191e-12	0.130115	0.00698644	0.0104668	-0.000855984	0.648793	0.986215				GO:0016020//membrane;GO:0016021//integral component of membrane;GO:0044425//membrane part;GO:0031224//intrinsic component of membrane;	-	-
BGI_novel_G000625	1.06	0.51	1.03	0.78	1.01	2.18	3.38	2.14	0	1.04	1.46	0.86	BGI_novel_G000625	BGI_novel_T002463	Novel_gene	1	200208	206684	scaffold_147	-	6477	269	0.589376	0.209707	0.312045	1.05731	0.0311194	0.0485525	-0.208148	0.279074	0.700916	-0.67608	0.223532	0.174844		K00939//adenylate kinase [EC:2.7.4.3]+ko00230//Purine metabolism+ko00730//Thiamine metabolism+ko01100//Metabolic pathways			-	-
BGI_novel_G000626	6.38	6.8	5.12	8.4	8.09	9.5	7.24	7.84	8.83	9.24	6.48	8.14	BGI_novel_G000626	BGI_novel_T002472	Novel_gene	1	500498	505205	scaffold_147	-	4708	1264	0.504394	4.88657e-08	1.93278e-08	0.377542	3.72896e-05	3.69725e-05	-0.126787	0.0673675	0.128965	6.52804e-05	0.652242	0.999388		K11092//U2 small nuclear ribonucleoprotein A'+ko03040//Spliceosome			-	-
BGI_novel_G000627	0	0.36	1.15	0	0.87	0	2.5	1.22	4.66	0	1.6	1.25	BGI_novel_G000627	BGI_novel_T002478	Novel_gene	1	666693	666950	scaffold_147	.	258	258	-0.756182	0.273731	0.444492	2.42941	1.94452e-05	1.87815e-05	1.68997	0.0251548	0.0430661	-1.49562	0.00544415	0.00181799					-	-
BGI_novel_G000628	8.07	5.07	6.36	8.18	12.43	11.08	10.33	9.01	1.26	9.25	9.33	8.78	BGI_novel_G000628	BGI_novel_T002482	Novel_gene	1	850166	852908	scaffold_147	-	2743	1001	0.7041	5.25565e-13	1.46115e-13	0.0829236	0.209098	0.433117	-0.214226	0.00894014	0.0137011	0.406951	0.000109642	2.47747e-05	Others	K16726//ankyrin repeat domain-containing protein 17			-	-
BGI_novel_G000629	7.07	3.32	4.12	5.53	7.01	8.92	6.31	6.69	0.2	5.29	6.28	6.49	BGI_novel_G000629	BGI_novel_T002483	Novel_gene	1	869295	872144	scaffold_147	-	2850	572	0.5657	0.000413884	0.000258639	-0.138567	0.206574	0.426946	-0.241802	0.051798	0.0962334	0.462465	0.0124615	0.00474314		K16726//ankyrin repeat domain-containing protein 17			-	-
BGI_novel_G000630	4.71	4.66	5.81	6.22	6.47	5.9	6.53	7.17	7.09	4.71	6.02	9.56	BGI_novel_G000630	BGI_novel_T002484	Novel_gene	1	883906	885388	scaffold_147	-	1483	634	0.289772	0.048891	0.0523323	0.438417	0.00205008	0.00251808	0.131065	0.155968	0.34178	-0.0175801	0.624903	0.895603		K11462//polycomb protein EED			-	-
BGI_novel_G000631	13.8	14.75	10.68	19.35	19.42	18.41	18.38	19.16	13.07	15.71	16.49	18.63	BGI_novel_G000631	BGI_novel_T002486	Novel_gene	1	1	3906	scaffold_1470	+	3906	1799	0.543432	3.48066e-26	6.00734e-27	0.365554	3.21579e-12	2.04422e-12	-0.168419	0.000282984	0.000343885	0.00945928	0.604555	0.844987		K08834//myosin III [EC:2.7.11.1]+ko04745//Phototransduction - fly			-	-
BGI_novel_G000632	8.84	12.57	11.34	18.12	14.57	11.98	9.92	12.87	14.68	8.68	13.55	9.71	BGI_novel_G000632	BGI_novel_T002487	Novel_gene	1	4949	5566	scaffold_1470	+	618	273	0.444397	0.00914271	0.00758815	0.156288	0.183715	0.370341	-0.473185	0.00311434	0.0043929	-0.185075	0.315959	0.287822		K08834//myosin III [EC:2.7.11.1]+ko04745//Phototransduction - fly			-	-
BGI_novel_G000633	6.12	6.41	5.98	5.41	7.78	9.25	16.76	16.59	5.42	10.79	10.44	13.47	BGI_novel_G000633	BGI_novel_T002489	Novel_gene	1	650	5325	scaffold_1475	-	4676	1037	0.277292	0.00876921	0.00724588	1.06578	4.8567e-32	1.76091e-32	0.629425	1.00613e-12	6.84766e-13	-0.159061	0.0691603	0.0369062		K08451//G protein-coupled receptor 64			-	-
BGI_novel_G000634	159.39	329.61	275.1	194.24	267.18	300.05	63.83	59.45	66.29	71.1	71.19	63.55	BGI_novel_G000634	BGI_novel_T002490	Novel_gene	1	3575	5876	scaffold_1476	+	2302	512	-0.0113525	0.358088	0.65074	-2.0306	0	0	-1.884	0	0	0.135249	0.0146427	0.00570919				GO:0055072//iron ion homeostasis;GO:0048878//chemical homeostasis;GO:0019725//cellular homeostasis;GO:0000041//transition metal ion transport;GO:0065007//biological regulation;GO:0030003//cellular cation homeostasis;GO:0006875//cellular metal ion homeostasis;GO:0055076//transition metal ion homeostasis;GO:0042592//homeostatic process;GO:0006812//cation transport;GO:0055082//cellular chemical home…	-	-
BGI_novel_G000635	2.18	1.52	1.26	1.87	1.35	3.32	1.37	1.88	1.07	2.24	2.03	2.76	BGI_novel_G000635	BGI_novel_T002491	Novel_gene	1	208	2812	scaffold_148	-	2605	594	0.390771	0.113922	0.14337	-0.20981	0.226368	0.47764	0.116089	0.257575	0.632676	0.716671	0.0188201	0.0076601		K16536//protein HOOK3			-	-
BGI_novel_G000636	1.25	1.19	1.09	0.47	1.36	0.61	1.64	1.1	0.48	0.87	1.24	1.73	BGI_novel_G000636	BGI_novel_T002492	Novel_gene	1	208	2820	scaffold_148	-	2613	714	-0.517984	0.0983651	0.120197	-0.130176	0.297248	0.675295	0.644478	0.0269944	0.0465784	0.25667	0.388694	0.39526		K16536//protein HOOK3			-	-
BGI_novel_G000637	1.46	1.6	1.68	2.36	2.59	3.28	2.89	2.12	0.73	2.18	2.95	1.4	BGI_novel_G000637	BGI_novel_T002493	Novel_gene	1	6132	10945	scaffold_148	-	4814	700	0.79363	0.000923591	0.000613216	0.274688	0.144369	0.277089	-0.324227	0.066077	0.126326	0.194715	0.391099	0.400037		K16536//protein HOOK3			-	-
BGI_novel_G000638	2.08	2.08	1.3	1.97	3.53	2.26	2.65	1.87	2.3	2.58	1.98	2.5	BGI_novel_G000638	BGI_novel_T002494	Novel_gene	1	12518	13441	scaffold_148	-	924	509	0.515273	0.0536292	0.0583487	0.308614	0.14236	0.272584	-0.147307	0.234524	0.56133	0.0593513	0.594929	0.820849					-	-
BGI_novel_G000639	2.87	3.28	2.86	3.52	3.35	3.91	2.94	2.53	1.63	3.08	2.48	2.52	BGI_novel_G000639	BGI_novel_T002495	Novel_gene	1	13731	17015	scaffold_148	-	3285	1173	0.258385	0.0572921	0.0631021	-0.343477	0.017381	0.0255929	-0.417758	0.00234641	0.00324622	0.184104	0.27987	0.241181					-	-
BGI_novel_G000640	0	0	0	0	0	0	0	0.35	0	0	0.33	1.58	BGI_novel_G000640	BGI_novel_T002496	Novel_gene	1	17961	18540	scaffold_148	-	580	214							3.41246	0.0189164	0.0313203	2.53397	0.103925	0.0619068					-	-
BGI_novel_G000641	3.42	3.49	2.64	3.4	4.64	3.94	3.82	3.52	2.79	3.44	2.67	3.85	BGI_novel_G000641	BGI_novel_T002497	Novel_gene	1	32895	38043	scaffold_148	-	5149	4056	0.332884	4.07038e-06	1.95185e-06	0.0895586	0.117813	0.218358	-0.27398	6.03474e-05	6.76974e-05	-0.0306545	0.530814	0.668211		K18432//RNA helicase armi [EC:3.6.4.13]			-	-
BGI_novel_G000642	253.31	249.04	212.47	235.61	232.1	245.78	194.57	233.67	185.49	188.24	193.09	217.22	BGI_novel_G000642	BGI_novel_T002500	Novel_gene	1	51751	54912	scaffold_148	-	3162	1521	-0.00322724	0.420198	0.820453	-0.22568	2.27299e-52	6.00761e-53	-0.25169	1.29662e-64	3.25853e-65	-0.0292372	0.095957	0.0559255		K01758//cystathionine gamma-lyase [EC:4.4.1.1]+ko01230//Biosynthesis of amino acids+ko00260//Glycine, serine and threonine metabolism+ko01100//Metabolic pathways+ko00450//Selenocompound metabolism+ko00270//Cysteine and methionine metabolism		GO:0043168//anion binding;GO:0019842//vitamin binding;GO:0097159//organic cyclic compound binding;GO:0030170//pyridoxal phosphate binding;GO:0050662//coenzyme binding;GO:0005488//binding;GO:0048037//cofactor binding;GO:0036094//small molecule binding;GO:0043167//ion binding;GO:0003824//catalytic activity;GO:0016829//lyase activity;GO:1901363//heterocyclic compound binding;GO:0070279//vitamin B6 b…	-	-
BGI_novel_G000643	2.07	1.29	0.97	2.79	3.03	3.59	0.35	0.44	0.13	0.17	0.41	0.57	BGI_novel_G000643	BGI_novel_T002504	Novel_gene	1	120410	123130	scaffold_148	+	2721	2391	1.12211	1.82439e-20	3.7243e-21	-2.22999	1.57371e-25	6.59664e-26	-3.02453	3.44625e-75	7.95713e-76	0.327561	0.296337	0.262876	HTH	K18646//acidic leucine-rich nuclear phosphoprotein 32 family member A/C/D;K20032//palmitoyltransferase ZDHHC13/17 [EC:2.3.1.225];K17543//PX domain-containing protein kinase-like protein;K22594//pogo transposable element with ZNF domain;K05637//laminin, alpha 1/2+ko05222//Small cell lung cancer+ko04512//ECM-receptor interaction+ko04510//Focal adhesion+ko05146//Amoebiasis+ko05145//Toxoplasmosis+ko0…		GO:0005488//binding;GO:0097159//organic cyclic compound binding;GO:1901363//heterocyclic compound binding;GO:0003676//nucleic acid binding;GO:0003677//DNA binding;	-	-
BGI_novel_G000644	304.47	325	317.47	286.54	298.52	296.4	372.1	372.86	487.45	358.82	374.91	408.96	BGI_novel_G000644	BGI_novel_T002505	Novel_gene	1	139723	142093	scaffold_148	-	2371	508	-0.105854	8.63994e-06	4.29525e-06	0.362138	5.94614e-65	1.39115e-65	0.377698	1.53025e-66	3.78059e-67	-0.0902941	3.2489e-05	6.74945e-06		K00417//ubiquinol-cytochrome c reductase subunit 7+ko04260//Cardiac muscle contraction+ko04714//Thermogenesis+ko00190//Oxidative phosphorylation+ko04932//Non-alcoholic fatty liver disease (NAFLD)+ko05010//Alzheimer's disease+ko05012//Parkinson's disease+ko05016//Huntington's disease+ko01100//Metabolic pathways		GO:0015980//energy derivation by oxidation of organic compounds;GO:0006122//mitochondrial electron transport, ubiquinol to cytochrome c;GO:0017144//drug metabolic process;GO:0022904//respiratory electron transport chain;GO:0042773//ATP synthesis coupled electron transport;GO:0009199//ribonucleoside triphosphate metabolic process;GO:0009150//purine ribonucleotide metabolic process;GO:0009126//puri…	-	-
BGI_novel_G000645	11.3	10.81	6.36	11.37	12.74	13.14	6.02	5.72	4.47	8.25	6.68	5.34	BGI_novel_G000645	BGI_novel_T002508	Novel_gene	1	190731	194154	scaffold_148	.	3424	3424	0.389474	2.3906e-18	5.20697e-19	-0.810754	5.5937e-51	1.50394e-51	-0.882441	4.63363e-77	1.05253e-77	0.317787	2.7137e-07	4.40858e-08		K02349//DNA polymerase theta [EC:2.7.7.7];K00306//sarcosine oxidase / L-pipecolate oxidase [EC:1.5.3.1 1.5.3.7]+ko04146//Peroxisome+ko00260//Glycine, serine and threonine metabolism+ko00310//Lysine degradation+ko01100//Metabolic pathways;K03021//DNA-directed RNA polymerase III subunit RPC2 [EC:2.7.7.6]+ko00230//Purine metabolism+ko03020//RNA polymerase+ko00240//Pyrimidine metabolism+ko04623//Cyto…			-	-
BGI_novel_G000646	0	0	0	0	0	0	3.22	2.56	0.17	2.26	2.8	2.47	BGI_novel_G000646	BGI_novel_T002519	Novel_gene	1	343763	345047	scaffold_148	.	1285	1285				8.17565	3.10511e-31	1.14194e-31	8.50687	4.78596e-38	1.67888e-38	0.335629	0.0653598	0.0343843		K12562//amphiphysin+ko04144//Endocytosis+ko04666//Fc gamma R-mediated phagocytosis;K01273//membrane dipeptidase [EC:3.4.13.19];K14847//ribosome production factor 2;K08834//myosin III [EC:2.7.11.1]+ko04745//Phototransduction - fly;K04257//olfactory receptor+ko04740//Olfactory transduction			-	-
BGI_novel_G000647	1.36	0.3	0.44	0	0.15	0.59	0.3	1.99	0.75	0.75	1.12	1.47	BGI_novel_G000647	BGI_novel_T002543	Novel_gene	1	525761	526173	scaffold_148	.	413	413	-1.52805	0.0316716	0.0314737	0.506286	0.158188	0.309208	2.20749	0.000350461	0.00043113	0.173163	0.541698	0.693593		K07427//cytochrome P450 family 4 subfamily V			-	-
BGI_novel_G000648	2.67	1.96	1.83	0.99	3.16	3.69	7.17	7.76	2.95	3.26	3.62	3.7	BGI_novel_G000648	BGI_novel_T002553	Novel_gene	1	830127	832604	scaffold_148	-	2478	427	0.278028	0.222846	0.337483	1.45441	9.48432e-10	6.82981e-10	0.438662	0.0461289	0.0844521	-0.737722	0.00129218	0.000359564		K09486//hypoxia up-regulated 1+ko04141//Protein processing in endoplasmic reticulum;K17916//kinesin family member 16B			-	-
BGI_novel_G000649	1.33	0.93	1.02	1.65	2.59	2.92	1.4	3.22	1.91	1.59	1.77	1.84	BGI_novel_G000649	BGI_novel_T002554	Novel_gene	1	832997	838104	scaffold_148	-	5108	395	1.12505	0.00306241	0.00225347	0.965953	0.00770303	0.0105041	-0.455876	0.0820109	0.161616	-0.296775	0.374208	0.37403					-	-
BGI_novel_G000650	3.26	2.58	2.65	3.09	4.52	5.32	3.76	4.68	1.36	3.25	3.09	4.34	BGI_novel_G000650	BGI_novel_T002555	Novel_gene	1	832997	849247	scaffold_148	-	16251	4214	0.609509	6.61237e-18	1.46371e-18	0.210864	0.00345833	0.00441258	-0.277743	1.80908e-05	1.92537e-05	0.120901	0.129178	0.0816784	TF_bZIP	K10421//CAP-Gly domain-containing linker protein 1+ko04150//mTOR signaling pathway;K20478//golgin subfamily B member 1			-	-
BGI_novel_G000651	4.34	3.18	33.69	6.05	3.07	1.4	1.22	24.71	1.78	1.49	18.11	57.63	BGI_novel_G000651	BGI_novel_T002556	Novel_gene	1	900288	902633	scaffold_148	-	2346	983	-1.97942	4.87701e-78	3.76312e-79	-0.606574	3.40273e-13	2.07104e-13	2.89069	7.01906e-230	7.41653e-231	1.51785	1.69068e-102	3.85318e-104		K22016//mucin-3/17			-	-
BGI_novel_G000652	1.26	0.31	0.15	0.12	0.6	0.49	0.01	0	0	0	0	0	BGI_novel_G000652	BGI_novel_T002559	Novel_gene	1	972097	974510	scaffold_148	-	2414	2414	-0.498745	0.042711	0.0445645	-7.25727	2.05949e-19	1.01127e-19	-6.87013	1.24183e-14	7.7863e-15					K10848//DNA excision repair protein ERCC-4 [EC:3.1.-.-]+ko03420//Nucleotide excision repair+ko03460//Fanconi anemia pathway;K08796//BR serine/threonine kinase [EC:2.7.11.1];K08115//chondroitin sulfate proteoglycan 4;K11142//cytosol aminopeptidase [EC:3.4.11.1 3.4.11.5]+ko00330//Arginine and proline metabolism+ko00480//Glutathione metabolism+ko01100//Metabolic pathways;K17388//Rho-associated prote…		GO:0009987//cellular process;GO:0090304//nucleic acid metabolic process;GO:0043170//macromolecule metabolic process;GO:0044238//primary metabolic process;GO:0044260//cellular macromolecule metabolic process;GO:0006807//nitrogen compound metabolic process;GO:0015074//DNA integration;GO:1901360//organic cyclic compound metabolic process;GO:0034641//cellular nitrogen compound metabolic process;GO:00…	-	-
BGI_novel_G000653	0	0	0.42	0	1.1	1.97	0	0	0	0	0	0	BGI_novel_G000653	BGI_novel_T002564	Novel_gene	1	1079376	1089219	scaffold_148	-	9844	337	2.86011	0.00102588	0.000686391				-5.02437	3.3557e-05	3.66734e-05								-	-
BGI_novel_G000654	13.18	8.44	8.26	12.3	12.81	13.11	18.55	17.39	8.53	15.6	15.78	17.88	BGI_novel_G000654	BGI_novel_T002565	Novel_gene	1	1143369	1171966	scaffold_148	+	28598	1512	0.35654	1.32986e-07	5.461e-08	0.576432	1.10569e-19	5.38756e-20	0.367257	2.16792e-10	1.64111e-10	0.147364	0.018593	0.00754052		K10358//myosin VI;K09188//histone-lysine N-methyltransferase MLL3 [EC:2.1.1.43]+ko00310//Lysine degradation;K16337//syndecan 3+ko04514//Cell adhesion molecules (CAMs);K13172//serine/arginine repetitive matrix protein 2			-	-
BGI_novel_G000655	0.25	3.26	3.3	3.36	2.93	1.08	0	1.01	2.21	1.06	0.94	1.29	BGI_novel_G000655	BGI_novel_T002566	Novel_gene	1	1150597	1171966	scaffold_148	+	21370	279	0.111291	0.402348	0.769416	-1.13176	0.0113007	0.0159362	-1.17158	0.00652966	0.0097114	0.0714759	0.626245	0.898499					-	-
BGI_novel_G000656	2.2	1.58	2.39	2.55	1.42	1.84	0	0	0	0	0	0	BGI_novel_G000656	BGI_novel_T002573	Novel_gene	1	1342640	1343078	scaffold_148	.	439	439	-0.0908542	0.402485	0.76989	-6.49137	7.28087e-12	4.71418e-12	-6.42805	2.27668e-11	1.64208e-11								-	-
BGI_novel_G000657	0	0	0	1.31	0.31	0	0.26	2.1	2.35	3.31	4.46	2.06	BGI_novel_G000657	BGI_novel_T002575	Novel_gene	1	1579198	1579433	scaffold_148	.	236	236	3.39122	0.0342674	0.0345443	4.87123	8.11069e-05	8.31334e-05	2.59697	4.1924e-06	4.20867e-06	1.11697	0.024217	0.0103261					-	-
BGI_novel_G000658	10.03	7.07	3.09	3.82	4.55	5.46	0.11	0	0.09	0.18	0	0	BGI_novel_G000658	BGI_novel_T002580	Novel_gene	1	1705495	1707227	scaffold_148	-	1733	1733	-0.542895	1.19106e-09	4.08629e-10	-6.63495	1.06212e-155	1.41113e-156	-6.33031	1.82623e-109	3.29064e-110	-0.238253	0.573642	0.769559		K08796//BR serine/threonine kinase [EC:2.7.11.1];K08115//chondroitin sulfate proteoglycan 4;K11142//cytosol aminopeptidase [EC:3.4.11.1 3.4.11.5]+ko00330//Arginine and proline metabolism+ko00480//Glutathione metabolism+ko01100//Metabolic pathways;K17388//Rho-associated protein kinase 2 [EC:2.7.11.1]+ko04360//Axon guidance+ko04024//cAMP signaling pathway+ko04022//cGMP-PKG signaling pathway+ko05132…		GO:0071704//organic substance metabolic process;GO:0044260//cellular macromolecule metabolic process;GO:0090304//nucleic acid metabolic process;GO:0043170//macromolecule metabolic process;GO:0008152//metabolic process;GO:0034641//cellular nitrogen compound metabolic process;GO:0006139//nucleobase-containing compound metabolic process;GO:0015074//DNA integration;GO:0009987//cellular process;GO:004…	-	-
BGI_novel_G000659	6.92	3.12	3.82	4.66	5.59	7.75	6.86	5.63	1.42	5.22	5.16	6.4	BGI_novel_G000659	BGI_novel_T002598	Novel_gene	1	1802281	1811765	scaffold_148	+	9485	1409	0.377527	0.000249304	0.00015045	0.0129337	0.371937	0.902694	-0.100026	0.135735	0.288644	0.264567	0.0200084	0.00823343	zf-C2HC	K11292//transcription elongation factor SPT6			-	-
BGI_novel_G000660	5.02	4.62	3.32	5.41	5.75	6.25	5.61	5.55	2.28	4.95	4.14	5.5	BGI_novel_G000660	BGI_novel_T002599	Novel_gene	1	1813507	1821328	scaffold_148	+	7822	1076	0.426186	0.000477925	0.0003018	0.0510739	0.300584	0.684007	-0.256201	0.0150283	0.0242587	0.118911	0.342079	0.325752		K11292//transcription elongation factor SPT6			-	-
BGI_novel_G000661	12.68	11.67	10.21	13.47	14.78	16.03	15.78	13.31	9.24	12.99	12.15	13.54	BGI_novel_G000661	BGI_novel_T002600	Novel_gene	1	1821775	1823998	scaffold_148	+	2224	1361	0.358002	6.90033e-08	2.76919e-08	0.150126	0.016526	0.0242104	-0.195048	0.00129096	0.00171727	0.0128285	0.603608	0.841885		K11292//transcription elongation factor SPT6			-	-
BGI_novel_G000662	2.32	2.63	0.97	3.53	2.85	4.61	4.45	5.22	4.5	3.36	3.27	3.65	BGI_novel_G000662	BGI_novel_T002601	Novel_gene	1	228	4306	scaffold_1481	+	4079	797	0.889565	5.71269e-06	2.78068e-06	1.25082	3.11992e-12	1.98181e-12	-0.0913164	0.239497	0.578002	-0.452575	0.0089731	0.00324321					-	-
BGI_novel_G000663	36.6	29.21	31.39	37.72	45.91	49.3	45.78	45.96	13.54	38.55	35.84	41.94	BGI_novel_G000663	BGI_novel_T002602	Novel_gene	1	1	4654	scaffold_1483	-	4654	953	0.451906	2.88201e-22	5.53101e-23	0.114257	0.0127731	0.0182316	-0.19268	8.97634e-06	9.2861e-06	0.144969	0.00488683	0.00160541		K10358//myosin VI			-	-
BGI_novel_G000664	0	0.85	1.93	1.88	0	1.18	1.69	1.47	1.39	1.9	0.72	0.14	BGI_novel_G000664	BGI_novel_T002603	Novel_gene	1	21508	106164	scaffold_149	-	84657	2185	0.110839	0.319172	0.548073	0.702386	2.40243e-05	2.34196e-05	-0.151869	0.182199	0.41057	-0.743416	3.64195e-05	7.61212e-06		K05641//ATP-binding cassette, subfamily A (ABC1), member 1+ko04979//Cholesterol metabolism+ko04975//Fat digestion and absorption+ko02010//ABC transporters;K10955//mucin-2+ko05226//Gastric cancer+ko05146//Amoebiasis			-	-
BGI_novel_G000665	5.67	3.79	3.05	3.12	6.12	6.04	5.09	6.02	1.62	4.4	5.52	7.11	BGI_novel_G000665	BGI_novel_T002604	Novel_gene	1	21508	106176	scaffold_149	-	84669	2299	0.295396	0.000526201	0.000334499	0.0303069	0.314016	0.724448	0.15624	0.0229099	0.0388251	0.421329	5.66564e-07	9.46908e-08		K05641//ATP-binding cassette, subfamily A (ABC1), member 1+ko04979//Cholesterol metabolism+ko04975//Fat digestion and absorption+ko02010//ABC transporters;K10955//mucin-2+ko05226//Gastric cancer+ko05146//Amoebiasis			-	-
BGI_novel_G000666	1.03	0.84	1.17	0.51	0.99	1.58	0.49	0.35	0.34	0.51	0.95	1.32	BGI_novel_G000666	BGI_novel_T002606	Novel_gene	1	284505	311808	scaffold_149	-	27304	373	0.00441332	0.474344	0.992678	-1.38323	0.0159795	0.0233181	-0.126804	0.308042	0.794899	1.26084	0.0759276	0.0415306		K06823//collagen, type XVIII, alpha+ko04974//Protein digestion and absorption			-	-
BGI_novel_G000667	0.08	1.88	2.97	0.19	3.41	0	0	0	0	0	0	0	BGI_novel_G000667	BGI_novel_T002607	Novel_gene	1	357829	358159	scaffold_149	.	331	331	-0.424979	0.219657	0.331242	-5.67061	1.95607e-07	1.61435e-07	-5.27316	5.99096e-06	6.10494e-06								-	-
BGI_novel_G000668	0	0	0	0	0	0	14.71	5.25	1.14	7.99	8.5	3.08	BGI_novel_G000668	BGI_novel_T002608	Novel_gene	1	416060	417752	scaffold_149	.	1693	1693				10.4346	1.67263e-107	2.83501e-108	10.3007	2.96995e-101	5.60922e-102	-0.129462	0.149857	0.0995454		K18468//vacuolar protein sorting-associated protein 35+ko04144//Endocytosis;K18809//protein toll+ko04624//Toll and Imd signaling pathway;K10848//DNA excision repair protein ERCC-4 [EC:3.1.-.-]+ko03420//Nucleotide excision repair+ko03460//Fanconi anemia pathway;K11807//WD and tetratricopeptide repeats protein 1			-	-
BGI_novel_G000669	0	0	0	0	0	0	4.89	1.08	0.49	2.81	3.21	1.03	BGI_novel_G000669	BGI_novel_T002609	Novel_gene	1	417876	419130	scaffold_149	.	1255	1255				8.27218	5.62822e-33	2.00171e-33	8.37553	2.35363e-35	8.68215e-36	0.107772	0.450219	0.499534		K17079//optic atrophy protein 1 [EC:3.6.5.5];K10848//DNA excision repair protein ERCC-4 [EC:3.1.-.-]+ko03420//Nucleotide excision repair+ko03460//Fanconi anemia pathway;K22792//;K18585//intermediate filament protein if;K19511//peroxidase [EC:1.11.1.7]			-	-
BGI_novel_G000670	0	0	0	0	0	0	1.77	0.41	0	0.61	0.41	0	BGI_novel_G000670	BGI_novel_T002610	Novel_gene	1	419800	420403	scaffold_149	.	604	604				5.52739	6.57753e-07	5.64563e-07	4.40191	0.000757866	0.000978347	-1.12106	0.0559189	0.028337		K10848//DNA excision repair protein ERCC-4 [EC:3.1.-.-]+ko03420//Nucleotide excision repair+ko03460//Fanconi anemia pathway;K05212//glutamate receptor ionotropic, NMDA 2D+ko05014//Amyotrophic lateral sclerosis (ALS)+ko04024//cAMP signaling pathway+ko04020//Calcium signaling pathway+ko04724//Glutamatergic synapse+ko04720//Long-term potentiation+ko05034//Alcoholism+ko05033//Nicotine addiction+ko050…			-	-
BGI_novel_G000671	0	0	0	0	0	0	0.93	0	0.03	0	0.23	0.23	BGI_novel_G000671	BGI_novel_T002611	Novel_gene	1	420603	421516	scaffold_149	.	914	914				5.0285	3.03561e-05	2.98688e-05	3.93751	0.00449724	0.00651111	-1.08657	0.117518	0.0721087		K08115//chondroitin sulfate proteoglycan 4;K10848//DNA excision repair protein ERCC-4 [EC:3.1.-.-]+ko03420//Nucleotide excision repair+ko03460//Fanconi anemia pathway;K11293//protein HIRA/HIR1;K17388//Rho-associated protein kinase 2 [EC:2.7.11.1]+ko04360//Axon guidance+ko04024//cAMP signaling pathway+ko04022//cGMP-PKG signaling pathway+ko05132//Salmonella infection+ko05130//Pathogenic Escherichia…			-	-
BGI_novel_G000672	0	0	0	0	0	0	8.64	1.53	0.2	3.47	3.17	1.3	BGI_novel_G000672	BGI_novel_T002612	Novel_gene	1	421633	422728	scaffold_149	+	1096	932				8.4935	2.49829e-37	8.23715e-38	8.0775	6.64355e-30	2.7186e-30	-0.411581	0.0254587	0.0109397		K08796//BR serine/threonine kinase [EC:2.7.11.1];K11142//cytosol aminopeptidase [EC:3.4.11.1 3.4.11.5]+ko00330//Arginine and proline metabolism+ko00480//Glutathione metabolism+ko01100//Metabolic pathways;K18595//echinoderm microtubule-associated protein-like 1/2;K10843//DNA excision repair protein ERCC-3 [EC:3.6.4.12]+ko03420//Nucleotide excision repair+ko03022//Basal transcription factors			-	-
BGI_novel_G000673	0	0	0	0	0	0	10.8	2.86	0.27	3.47	4.59	1.51	BGI_novel_G000673	BGI_novel_T002613	Novel_gene	1	423073	423802	scaffold_149	.	730	730				8.52094	6.62547e-38	2.16367e-38	7.96465	4.64145e-28	1.9783e-28	-0.551875	0.00256082	0.000774182					-	-
BGI_novel_G000674	0.08	0.08	0	0	0.11	0	6.21	1.64	0.08	2.76	3.25	0.98	BGI_novel_G000674	BGI_novel_T002614	Novel_gene	1	423924	424652	scaffold_149	.	729	729	-0.410624	0.409776	0.791108	5.70747	3.82145e-26	1.57542e-26	5.92283	3.194e-23	1.52929e-23	-0.195271	0.351908	0.339831					-	-
BGI_novel_G000675	4.77	0.37	0.73	3.96	0.35	0	0	0.14	0.36	0	0.31	0.35	BGI_novel_G000675	BGI_novel_T002615	Novel_gene	1	461089	461303	scaffold_149	.	215	215	-0.408245	0.278096	0.453945	-3.56208	0.00014085	0.000148245	-2.68998	0.00263728	0.0036769	0.463854	0.574381	0.77119					-	-
BGI_novel_G000676	2.04	1.89	1.13	2.22	2.45	2.38	1.55	1.68	2.47	3.17	2.18	2.72	BGI_novel_G000676	BGI_novel_T002617	Novel_gene	1	598201	599707	scaffold_149	+	1507	1262	0.480072	0.00645423	0.00515742	0.161072	0.184997	0.373159	0.18876	0.104602	0.213664	0.50776	0.00461205	0.00150166		K15032//mTERF domain-containing protein, mitochondrial			-	-
BGI_novel_G000677	1.63	1.91	2.06	1.55	1.9	2.69	2.17	2.08	2.64	2.13	2.61	1.42	BGI_novel_G000677	BGI_novel_T002618	Novel_gene	1	599253	603184	scaffold_149	-	3932	1835	0.130341	0.234137	0.359414	0.293482	0.0220813	0.0332569	0.0107599	0.350223	0.93777	-0.152381	0.290013	0.254017		K20367//endoplasmic reticulum-Golgi intermediate compartment protein 3			-	-
BGI_novel_G000678	3.97	3.31	2.59	4.07	6	5.19	4.12	3.98	4.34	4.2	4.67	5.95	BGI_novel_G000678	BGI_novel_T002619	Novel_gene	1	599253	603184	scaffold_149	-	3932	1838	0.63393	3.267e-10	1.07576e-10	0.332281	0.00108401	0.00127761	-0.0426766	0.256392	0.627763	0.258973	0.013257	0.00510145		K20367//endoplasmic reticulum-Golgi intermediate compartment protein 3			-	-
BGI_novel_G000679	9.74	9.36	9.05	9.67	12.75	15.4	11.52	11.98	5.23	11.31	11.56	14.39	BGI_novel_G000679	BGI_novel_T002634	Novel_gene	1	152074	152593	scaffold_15	+	520	406	0.421361	0.00341054	0.002537	0.0108221	0.384357	0.942266	-0.015589	0.340167	0.903957	0.39495	0.0114803	0.00429922		K05662//ATP-binding cassette, subfamily B (MDR/TAP), member 7+ko02010//ABC transporters		GO:0044425//membrane part;GO:0016021//integral component of membrane;GO:0031224//intrinsic component of membrane;GO:0016020//membrane;GO:0030554//adenyl nucleotide binding;GO:0016787//hydrolase activity;GO:0043168//anion binding;GO:0022857//transmembrane transporter activity;GO:0042623//ATPase activity, coupled;GO:0032559//adenyl ribonucleotide binding;GO:0032555//purine ribonucleotide binding;GO…	-	-
BGI_novel_G000680	0	1.95	0	1.58	0.24	0	0.59	0.98	0.46	0	0.36	0	BGI_novel_G000680	BGI_novel_T002642	Novel_gene	1	753402	755007	scaffold_15	-	1606	316	-0.112215	0.437277	0.868745	0.0134641	0.395579	0.983785	-2.28853	0.0155313	0.0251706	-2.41421	0.0341477	0.0154918		K06709//jumonji domain-containing protein 2 [EC:1.14.11.-]			-	-
BGI_novel_G000681	0.87	0.58	0.28	1.04	0.92	0.56	0.3	0.78	0.31	0.31	0.47	0.25	BGI_novel_G000681	BGI_novel_T002643	Novel_gene	1	753402	755007	scaffold_15	-	1606	310	0.548682	0.254776	0.402349	-0.346501	0.288703	0.649698	-1.27497	0.0459216	0.0840189	-0.379788	0.527663	0.65849		K06709//jumonji domain-containing protein 2 [EC:1.14.11.-]			-	-
BGI_novel_G000682	0.62	0.79	0.35	0.17	0.65	1.15	0.83	0.86	0.77	0.72	0.83	1.05	BGI_novel_G000682	BGI_novel_T002663	Novel_gene	1	1453924	1483781	scaffold_15	+	29858	1065	0.160798	0.351472	0.632624	0.4677	0.080804	0.141383	0.404652	0.0907645	0.181508	0.0977494	0.559091	0.732825	MYB	K09420//transcriptional activator Myb+ko04151//PI3K-Akt signaling pathway+ko05166//HTLV-I infection			-	-
BGI_novel_G000683	0.36	0.17	0	1.14	0.7	0.98	0.75	0.65	0	0.92	0.37	1.53	BGI_novel_G000683	BGI_novel_T002664	Novel_gene	1	1453924	1483781	scaffold_15	+	29858	1044	2.42167	2.41242e-08	9.29449e-09	1.42157	0.00349703	0.00446689	0.00338566	0.361099	0.990179	1.00349	0.00617302	0.00209408	MYB	K09420//transcriptional activator Myb+ko04151//PI3K-Akt signaling pathway+ko05166//HTLV-I infection			-	-
BGI_novel_G000684	1.17	0.45	0.68	1.38	0.67	2.15	1.37	0.47	1.6	2.07	1.07	1.78	BGI_novel_G000684	BGI_novel_T002665	Novel_gene	1	1484754	1485930	scaffold_15	+	1177	295	0.85241	0.102167	0.125942	0.564854	0.168388	0.33325	0.241225	0.24643	0.59813	0.528782	0.302061	0.270278		K09420//transcriptional activator Myb+ko04151//PI3K-Akt signaling pathway+ko05166//HTLV-I infection			-	-
BGI_novel_G000685	1.07	1.21	1.21	2.47	1.87	0.73	1.04	1.43	0.89	0.88	1.15	1.71	BGI_novel_G000685	BGI_novel_T002670	Novel_gene	1	1552297	1553738	scaffold_15	+	1442	363	0.540466	0.144661	0.193608	-0.0863946	0.355442	0.851693	-0.443547	0.129901	0.274602	0.183314	0.538534	0.684581		K20407//WD repeat-containing protein mio+ko04150//mTOR signaling pathway			-	-
BGI_novel_G000686	4.72	5.58	5.12	4.93	5.21	5.5	5.86	5.98	4.79	4.2	4.81	4.62	BGI_novel_G000686	BGI_novel_T002671	Novel_gene	1	1599224	1607519	scaffold_15	-	8296	2262	0.0193738	0.414682	0.804722	0.105408	0.0951702	0.170885	-0.195862	0.00949492	0.0146385	-0.281897	0.00125552	0.000348138		K20121//formin-binding protein 1			-	-
BGI_novel_G000687	7.33	6	7.01	7.1	8.65	10.48	9.51	9.24	4.09	6.06	7.4	6.51	BGI_novel_G000687	BGI_novel_T002672	Novel_gene	1	1607716	1638748	scaffold_15	-	31033	807	0.364393	0.00153462	0.00105865	0.162541	0.088688	0.15721	-0.387499	0.00038648	0.000478597	-0.185647	0.155914	0.105159		K20121//formin-binding protein 1			-	-
BGI_novel_G000688	0	0	0	0	0	0	0	0	0.28	0	0.6	0.53	BGI_novel_G000688	BGI_novel_T002677	Novel_gene	1	1719081	1719392	scaffold_15	.	312	312							3.43592	0.0179149	0.0295097	2.07422	0.144905	0.0952217					-	-
BGI_novel_G000689	1.27	2.77	2.86	1.56	1.14	2.52	0.45	0.52	0.37	0.4	0.56	0.76	BGI_novel_G000689	BGI_novel_T002678	Novel_gene	1	1742748	1747818	scaffold_15	-	5071	5071	-0.409553	1.95852e-06	9.06463e-07	-2.36772	9.99813e-91	1.90371e-91	-1.58115	3.47651e-41	1.15998e-41	0.37702	0.0442453	0.0212729		K10848//DNA excision repair protein ERCC-4 [EC:3.1.-.-]+ko03420//Nucleotide excision repair+ko03460//Fanconi anemia pathway;K08115//chondroitin sulfate proteoglycan 4;K18585//intermediate filament protein if;K17388//Rho-associated protein kinase 2 [EC:2.7.11.1]+ko04360//Axon guidance+ko04024//cAMP signaling pathway+ko04022//cGMP-PKG signaling pathway+ko05132//Salmonella infection+ko05130//Pathoge…			-	-
BGI_novel_G000690	774.69	555.29	619.59	547.32	822.72	1076.47	1025.67	640.69	306.97	388.51	514.34	457.58	BGI_novel_G000690	BGI_novel_T002687	Novel_gene	1	2201561	2203688	scaffold_15	-	2128	343	0.322057	1.55961e-63	1.40841e-64	0.000274999	0.395579	0.989035	-0.833001	0	0	-0.511219	6.73944e-121	1.38499e-122		K19023//AP-5 complex subunit mu-1;K11165//dehydrogenase/reductase SDR family member 7 [EC:1.1.-.-];K11166//dehydrogenase/reductase SDR family member 7B [EC:1.1.-.-]			-	-
BGI_novel_G000691	1426.3	1281.12	1307.01	1376.16	1584.33	1977.86	2230.08	1654.19	1337.16	904.28	1023.51	1192.09	BGI_novel_G000691	BGI_novel_T002688	Novel_gene	1	2202767	2203794	scaffold_15	-	1028	1028	0.297383	0	0	0.378225	0	0	-0.658454	0	0	-0.739295	0	0		K19023//AP-5 complex subunit mu-1;K03331//L-xylulose reductase [EC:1.1.1.10]+ko00040//Pentose and glucuronate interconversions+ko01100//Metabolic pathways			-	-
BGI_novel_G000692	0.47	0.99	0.74	0.29	0.34	0.37	4.42	2.45	4.34	4.03	2.61	2.4	BGI_novel_G000692	BGI_novel_T002700	Novel_gene	1	2689020	2690002	scaffold_15	.	983	983	-1.14315	0.00476232	0.00367337	2.33859	2.99506e-27	1.19989e-27	3.16878	2.63008e-30	1.06372e-30	-0.312963	0.0693067	0.0369953					-	-
BGI_novel_G000693	1.51	1.36	1.36	1.51	1.94	2.66	1.32	0.94	0.31	1.25	1.7	2.26	BGI_novel_G000693	BGI_novel_T002701	Novel_gene	1	2690880	2695548	scaffold_15	+	4669	882	0.531019	0.020207	0.0187606	-0.706266	0.00830736	0.0114055	-0.22401	0.13721	0.292365	1.01327	0.000458811	0.000115827		K21852//dedicator of cytokinesis protein 6/7/8			-	-
BGI_novel_G000694	1.73	1.69	0.97	1.18	1.75	1.74	1.4	1.19	0.73	1.98	1.6	1.83	BGI_novel_G000694	BGI_novel_T002702	Novel_gene	1	2698980	2723910	scaffold_15	+	24931	635	0.0951572	0.391961	0.740589	-0.412637	0.10319	0.187314	0.205921	0.195379	0.447194	0.713714	0.0342251	0.0155408		K21852//dedicator of cytokinesis protein 6/7/8			-	-
BGI_novel_G000695	1.23	1.79	1.06	1.97	1.11	1.62	0.54	0.77	0	1.57	0.7	2.6	BGI_novel_G000695	BGI_novel_T002703	Novel_gene	1	2734209	2739759	scaffold_15	+	5551	429	0.196431	0.335498	0.593684	-1.66311	0.000884731	0.00102981	0.0492624	0.335631	0.888191	1.9088	0.000309068	7.54657e-05		K21852//dedicator of cytokinesis protein 6/7/8			-	-
BGI_novel_G000696	1.03	0.96	3.18	1.14	3.51	1.6	2.47	3	1.57	1.09	2.76	0.8	BGI_novel_G000696	BGI_novel_T002704	Novel_gene	1	2734641	2739759	scaffold_15	+	5119	396	0.277943	0.258546	0.411192	0.416848	0.111741	0.205436	-0.417095	0.109529	0.225405	-0.556	0.146914	0.0968855		K21852//dedicator of cytokinesis protein 6/7/8			-	-
BGI_novel_G000697	0.75	1.44	2.89	1.71	2.13	2.54	2.19	0.75	4.68	3.42	1.82	2.62	BGI_novel_G000697	BGI_novel_T002705	Novel_gene	1	2743049	2744184	scaffold_15	+	1136	282	0.312536	0.280456	0.459014	0.549485	0.0965218	0.173706	0.299613	0.188239	0.426718	0.0626637	0.611713	0.862099		K21852//dedicator of cytokinesis protein 6/7/8			-	-
BGI_novel_G000698	1.82	0.91	0.72	1.71	1.62	3	1.68	2.74	1.25	2.2	2.3	1.97	BGI_novel_G000698	BGI_novel_T002709	Novel_gene	1	140981	186822	scaffold_150	+	45842	5973	0.870325	7.77007e-23	1.47179e-23	0.713986	2.05627e-15	1.14257e-15	0.0380819	0.249129	0.605911	0.194421	0.0238754	0.0101426	RHD	K21413//ankyrin repeat and SAM domain-containing protein 1			-	-
BGI_novel_G000699	0.81	1.73	1.12	0.92	1.75	0.8	3.89	3.3	2.11	2.32	2.34	2.88	BGI_novel_G000699	BGI_novel_T002710	Novel_gene	1	145048	186822	scaffold_150	+	41775	5787	-0.075595	0.278107	0.454014	1.34437	8.92885e-65	2.09039e-65	1.11557	4.93394e-40	1.67985e-40	-0.304395	1.54779e-05	3.11295e-06	RHD	K21413//ankyrin repeat and SAM domain-containing protein 1			-	-
BGI_novel_G000700	1.02	1.23	1.3	1.95	2.26	1.29	1.07	1.65	1.7	1.91	1.61	1.35	BGI_novel_G000700	BGI_novel_T002711	Novel_gene	1	170907	186822	scaffold_150	+	15916	3141	0.631678	7.73768e-07	3.44291e-07	0.303396	0.0141213	0.0203586	-0.180587	0.0595818	0.11256	0.147695	0.262033	0.218868		K21413//ankyrin repeat and SAM domain-containing protein 1			-	-
BGI_novel_G000701	0.66	0.16	0.96	0.33	0.63	0.17	0.48	1.65	0.33	0.65	0.3	1.1	BGI_novel_G000701	BGI_novel_T002719	Novel_gene	1	88403	89359	scaffold_151	+	957	387	-0.647663	0.228052	0.347046	0.435065	0.213676	0.444716	0.848743	0.0983761	0.198824	-0.233985	0.530814	0.66824		K02360//a component of the cytoplasm (encore)+ko04320//Dorso-ventral axis formation			-	-
BGI_novel_G000702	181.57	208.36	187.45	191.59	198.94	185.27	225.8	221	252.04	262.69	154.34	207.1	BGI_novel_G000702	BGI_novel_T002738	Novel_gene	1	547187	548788	scaffold_151	-	1602	420	-0.00649392	0.427252	0.841584	0.254264	4.04288e-16	2.18795e-16	0.110316	0.00040206	0.000499327	-0.150442	3.45343e-06	6.32339e-07					-	-
BGI_novel_G000703	215.52	222.22	198.81	194.26	211.74	215.59	277.48	248.62	246.77	303.02	221.94	274.42	BGI_novel_G000703	BGI_novel_T002739	Novel_gene	1	549143	549805	scaffold_151	-	663	343	-0.0378988	0.195398	0.283372	0.255391	4.06569e-14	2.37801e-14	0.362488	1.89658e-27	8.24501e-28	0.0691985	0.0549062	0.0276848					-	-
BGI_novel_G000704	4.11	3.67	3.6	2.79	4.4	4.52	5.62	7.15	3.41	4.65	4.29	5.95	BGI_novel_G000704	BGI_novel_T002742	Novel_gene	1	663557	672562	scaffold_151	+	9006	876	0.0421058	0.405513	0.779467	0.49931	0.000286814	0.000312379	0.346104	0.00862578	0.0131723	-0.111101	0.383702	0.38765		K19984//exocyst complex component 5			-	-
BGI_novel_G000705	22.92	23.92	6.11	16.4	18.13	17.85	14.09	17.03	10.64	10.02	13.51	11.5	BGI_novel_G000705	BGI_novel_T002743	Novel_gene	1	687239	689127	scaffold_151	.	1889	1889	-0.0127458	0.407714	0.785145	-0.343539	5.33469e-12	3.4306e-12	-0.576346	8.75162e-29	3.68101e-29	-0.245553	2.95195e-05	6.10956e-06					-	-
BGI_novel_G000706	3.73	3.58	2.62	4.73	4.98	5.04	5.72	5.45	4.8	4.15	5.46	5.38	BGI_novel_G000706	BGI_novel_T002744	Novel_gene	1	693665	695936	scaffold_151	+	2272	646	0.568863	0.00157397	0.00108928	0.674074	7.55351e-05	7.71017e-05	0.0300351	0.323047	0.847225	-0.0751761	0.511039	0.622364		K19984//exocyst complex component 5			-	-
BGI_novel_G000707	3.1	5.86	3.46	5.39	4.22	4.41	5.32	5.23	7.48	5	4.92	5.65	BGI_novel_G000707	BGI_novel_T002745	Novel_gene	1	696210	699817	scaffold_151	+	3608	680	0.168905	0.202912	0.297052	0.521057	0.000537134	0.000605196	0.154635	0.143711	0.30925	-0.197517	0.21616	0.166215		K19984//exocyst complex component 5			-	-
BGI_novel_G000708	7.53	7.4	6.28	8.77	10.33	9.54	6.43	7.61	8.96	7.54	6.97	7.56	BGI_novel_G000708	BGI_novel_T002748	Novel_gene	1	838471	840922	scaffold_151	+	2452	1803	0.434824	1.51331e-09	5.23365e-10	0.109607	0.0789049	0.137709	-0.378448	4.4141e-08	3.84466e-08	-0.0532309	0.429424	0.463537		K17418//large subunit ribosomal protein L37			-	-
BGI_novel_G000709	38.14	40.47	34.73	35.51	36.84	37.29	48.26	51.61	50.26	38.86	39.14	47.07	BGI_novel_G000709	BGI_novel_T002783	Novel_gene	1	1132753	1135078	scaffold_151	-	2326	1205	-0.0484723	0.168462	0.233975	0.398404	7.10975e-26	2.95118e-26	0.191207	1.30443e-06	1.25889e-06	-0.25567	1.84982e-11	2.189e-12		K01082//3'(2'), 5'-bisphosphate nucleotidase [EC:3.1.3.7]+ko00920//Sulfur metabolism+ko01100//Metabolic pathways			-	-
BGI_novel_G000710	109.27	92.92	88.62	74.9	87.01	93.98	127.26	130.32	102.6	93.81	97.66	99.15	BGI_novel_G000710	BGI_novel_T002799	Novel_gene	1	1191822	1195108	scaffold_151	-	3287	1462	-0.183886	1.92348e-14	4.98345e-15	0.305586	3.10441e-45	9.08368e-46	0.1846	4.05037e-15	2.49824e-15	-0.304872	7.78595e-45	3.47311e-46		K03062//26S proteasome regulatory subunit T2+ko05203//Viral carcinogenesis+ko03050//Proteasome+ko05165//Human papillomavirus infection+ko05169//Epstein-Barr virus infection			-	-
BGI_novel_G000711	3.35	3.53	2.39	4.16	4.19	4.35	3.85	3.99	3.65	4.03	3.88	5.18	BGI_novel_G000711	BGI_novel_T002801	Novel_gene	1	1198285	1201565	scaffold_151	+	3281	1818	0.452831	3.0642e-05	1.62484e-05	0.305508	0.00349443	0.00446247	0.0450149	0.259329	0.638044	0.192337	0.0870587	0.0494105		K00974//tRNA nucleotidyltransferase (CCA-adding enzyme) [EC:2.7.7.72 3.1.3.- 3.1.4.-]+ko03013//RNA transport			-	-
BGI_novel_G000712	1.93	0.17	0	0.88	2.04	1.71	1.33	1.26	0	1.05	0.82	1.2	BGI_novel_G000712	BGI_novel_T002802	Novel_gene	1	1201765	1202552	scaffold_151	+	788	363	1.1617	0.0181675	0.0166068	0.296571	0.270582	0.597568	-0.596118	0.0867123	0.172194	0.269013	0.497269	0.594842		K10413//dynein heavy chain 1, cytosolic+ko04145//Phagosome+ko05132//Salmonella infection+ko04962//Vasopressin-regulated water reabsorption			-	-
BGI_novel_G000713	0.73	0.24	0.95	0.24	2.8	0.5	2.16	0.98	0	0.72	0.45	2.11	BGI_novel_G000713	BGI_novel_T002803	Novel_gene	1	1216512	1217153	scaffold_151	+	642	285	0.911304	0.111264	0.139321	0.682486	0.148415	0.285881	-0.143877	0.305966	0.788344	0.0849406	0.618322	0.87858		K10413//dynein heavy chain 1, cytosolic+ko04145//Phagosome+ko05132//Salmonella infection+ko04962//Vasopressin-regulated water reabsorption			-	-
BGI_novel_G000714	1.29	0.61	1.08	0.36	1.6	2.54	3.97	1.47	0	1.51	1.54	1.91	BGI_novel_G000714	BGI_novel_T002804	Novel_gene	1	1219536	1222475	scaffold_151	+	2940	549	0.587665	0.0781532	0.0910612	0.872855	0.00610556	0.00817519	0.143544	0.259059	0.637069	-0.141646	0.511883	0.62374		K10413//dynein heavy chain 1, cytosolic+ko04145//Phagosome+ko05132//Salmonella infection+ko04962//Vasopressin-regulated water reabsorption			-	-
BGI_novel_G000715	3.19	1.17	1.65	2.12	4.21	3.08	5.28	3.58	0.47	4.3	4.88	5.09	BGI_novel_G000715	BGI_novel_T002805	Novel_gene	1	1235023	1237457	scaffold_151	+	2435	725	0.658961	0.00205214	0.00145477	0.643218	0.00156021	0.00188302	0.597174	0.000251857	0.00030413	0.612917	0.000789189	0.0002093		K10413//dynein heavy chain 1, cytosolic+ko04145//Phagosome+ko05132//Salmonella infection+ko04962//Vasopressin-regulated water reabsorption			-	-
BGI_novel_G000716	0.93	0.36	0.34	1.06	0.6	2.07	0.54	0.71	0	0.28	0.13	0.15	BGI_novel_G000716	BGI_novel_T002806	Novel_gene	1	1235039	1236971	scaffold_151	+	1933	736	1.18717	0.00139152	0.000953166	-0.381431	0.202677	0.417213	-2.73782	5.48447e-09	4.49233e-09	-1.16922	0.095545	0.0556109		K10413//dynein heavy chain 1, cytosolic+ko04145//Phagosome+ko05132//Salmonella infection+ko04962//Vasopressin-regulated water reabsorption			-	-
BGI_novel_G000717	16.39	13.82	15.81	18.68	25.51	16.62	9.83	7.34	1.46	5.73	9.69	13.42	BGI_novel_G000717	BGI_novel_T002808	Novel_gene	1	1373	4509	scaffold_1514	+	3137	218	0.40824	0.0155579	0.0138799	-1.34672	2.5908e-09	1.90682e-09	-1.07376	7.68837e-09	6.36948e-09	0.681205	0.016226	0.00641622		K01322//prolyl oligopeptidase [EC:3.4.21.26]+ko04614//Renin-angiotensin system			-	-
BGI_novel_G000718	0	0	0	0	0	0	0	0	0	0	0.72	0	BGI_novel_G000718	BGI_novel_T002809	Novel_gene	1	1383	4509	scaffold_1514	+	3127	264														K01322//prolyl oligopeptidase [EC:3.4.21.26]+ko04614//Renin-angiotensin system			-	-
BGI_novel_G000719	6.11	5.09	5.66	5.6	7.9	8.65	8.72	7.75	3.95	8.23	6.76	9.03	BGI_novel_G000719	BGI_novel_T002811	Novel_gene	1	666	4211	scaffold_1519	+	3546	1012	0.394504	0.000387402	0.000240868	0.275088	0.00863494	0.011896	0.114388	0.116343	0.241626	0.233804	0.0398742	0.0187189		K13171//serine/arginine repetitive matrix protein 1+ko03013//RNA transport+ko03015//mRNA surveillance pathway			-	-
BGI_novel_G000720	0.89	0.79	0.85	1.26	0.73	0.53	7.61	10.17	8.26	3.88	6.46	4.28	BGI_novel_G000720	BGI_novel_T002813	Novel_gene	1	403434	405177	scaffold_152	+	1744	1238	-0.0160718	0.464945	0.951976	3.35118	4.83361e-112	7.9647e-113	2.5518	5.88928e-50	1.73957e-50	-0.815444	1.02454e-16	9.2502e-18					-	-
BGI_novel_G000721	2.61	1.3	1.54	1.61	0.64	1.31	2.16	2.67	0.9	4.43	3.69	3.79	BGI_novel_G000721	BGI_novel_T002817	Novel_gene	1	510535	510953	scaffold_152	.	419	419	-0.621747	0.081494	0.095767	0.0551794	0.360681	0.867593	1.75209	1.06842e-08	8.94048e-09	1.07516	0.000284992	6.9254e-05		K18808//toll-like receptor 13			-	-
BGI_novel_G000722	3.73	2.86	2.86	2.03	2.57	2.99	3.69	2.53	4.11	6.03	4.24	5.4	BGI_novel_G000722	BGI_novel_T002818	Novel_gene	1	511095	511972	scaffold_152	.	878	878	-0.315128	0.0647093	0.0725388	0.124241	0.213262	0.443551	1.04242	1.6205e-11	1.15971e-11	0.603051	9.64061e-05	2.15679e-05		K18808//toll-like receptor 13			-	-
BGI_novel_G000723	9.67	8.86	7.7	10.83	11.01	10.83	8.93	8.13	9.44	7.5	8.6	7.12	BGI_novel_G000723	BGI_novel_T002826	Novel_gene	1	728518	742351	scaffold_152	+	13834	955	0.316663	0.000680432	0.000441217	0.00744453	0.38284	0.937404	-0.488848	1.27763e-07	1.14346e-07	-0.17963	0.106779	0.0640218		K01173//endonuclease G, mitochondrial+ko04210//Apoptosis		GO:0043169//cation binding;GO:0005488//binding;GO:0004519//endonuclease activity;GO:0004518//nuclease activity;GO:0016787//hydrolase activity;GO:0016788//hydrolase activity, acting on ester bonds;GO:0046872//metal ion binding;GO:0003824//catalytic activity;GO:0097159//organic cyclic compound binding;GO:0043167//ion binding;GO:1901363//heterocyclic compound binding;GO:0003676//nucleic acid binding;	-	-
BGI_novel_G000724	51.76	49.45	46.38	62.15	69.99	70.06	62.89	59.83	66.78	59.2	60	65.16	BGI_novel_G000724	BGI_novel_T002827	Novel_gene	1	742840	748197	scaffold_152	-	5358	1259	0.454546	5.61584e-45	6.53303e-46	0.354675	1.86302e-27	7.42524e-28	-0.132682	9.4809e-06	9.83388e-06	-0.032811	0.310918	0.281231		K03237//translation initiation factor 2 subunit 1+ko04140//Autophagy - animal+ko04141//Protein processing in endoplasmic reticulum+ko04210//Apoptosis+ko03013//RNA transport+ko04932//Non-alcoholic fatty liver disease (NAFLD)+ko05160//Hepatitis C+ko05162//Measles+ko05164//Influenza A+ko05168//Herpes simplex infection		GO:0097159//organic cyclic compound binding;GO:0005488//binding;GO:0003676//nucleic acid binding;GO:1901363//heterocyclic compound binding;GO:0008135//translation factor activity, RNA binding;GO:0003743//translation initiation factor activity;GO:0003723//RNA binding;	-	-
BGI_novel_G000725	2.01	2.26	1.94	2.12	2.35	3.09	2.54	3.49	2.85	2.33	2.18	2.68	BGI_novel_G000725	BGI_novel_T002842	Novel_gene	1	250531	273074	scaffold_153	+	22544	1180	0.281421	0.0776278	0.0902942	0.504284	0.00130328	0.00155634	-0.0706527	0.265462	0.656927	-0.293516	0.0940252	0.0544333		K10756//replication factor C subunit 3/5+ko03420//Nucleotide excision repair+ko03030//DNA replication+ko03430//Mismatch repair			-	-
BGI_novel_G000726	1.81	3.3	3.07	1.67	1.24	0.94	1.79	2.12	1.75	1.15	1.43	1.89	BGI_novel_G000726	BGI_novel_T002843	Novel_gene	1	267695	270095	scaffold_153	-	2401	1695	-1.09124	2.0684e-12	5.9734e-13	-0.538681	8.50636e-05	8.73147e-05	0.220631	0.101937	0.207372	-0.331928	0.0681884	0.0363079		K03927//carboxylesterase 2 [EC:3.1.1.1 3.1.1.84 3.1.1.56]+ko00983//Drug metabolism - other enzymes			-	-
BGI_novel_G000727	1.27	1.82	1.45	1.04	1.94	1.42	0.77	1.27	1.11	0.8	0.78	0.96	BGI_novel_G000727	BGI_novel_T002844	Novel_gene	1	287450	289527	scaffold_153	-	2078	1587	-0.0350858	0.427252	0.841553	-0.539811	0.00367077	0.00470845	-0.798728	6.49048e-05	7.30197e-05	-0.294003	0.228444	0.179754		K01050//cholinesterase [EC:3.1.1.8];K03927//carboxylesterase 2 [EC:3.1.1.1 3.1.1.84 3.1.1.56]+ko00983//Drug metabolism - other enzymes;K01049//acetylcholinesterase [EC:3.1.1.7]+ko04725//Cholinergic synapse+ko00564//Glycerophospholipid metabolism			-	-
BGI_novel_G000728	5.78	8.65	7.56	4.39	7.51	6.15	6.82	5.78	4.83	4.76	4.23	4.18	BGI_novel_G000728	BGI_novel_T002845	Novel_gene	1	290080	294134	scaffold_153	-	4055	2833	-0.279949	1.07447e-05	5.38824e-06	-0.334917	7.99223e-08	6.42888e-08	-0.461312	4.32033e-11	3.16461e-11	-0.406343	4.1521e-08	6.2884e-09		K01050//cholinesterase [EC:3.1.1.8];K03927//carboxylesterase 2 [EC:3.1.1.1 3.1.1.84 3.1.1.56]+ko00983//Drug metabolism - other enzymes;K01049//acetylcholinesterase [EC:3.1.1.7]+ko04725//Cholinergic synapse+ko00564//Glycerophospholipid metabolism			-	-
BGI_novel_G000729	3.34	2.03	1.93	2.55	3.64	3.72	4.38	3.79	0.65	4.1	3.07	3.54	BGI_novel_G000729	BGI_novel_T002856	Novel_gene	1	449435	452076	scaffold_153	+	2642	1143	0.442327	0.00460484	0.00354088	0.279153	0.044855	0.0727403	0.105797	0.192719	0.439858	0.268972	0.0954776	0.0555531		K20629//active breakpoint cluster region-related protein			-	-
BGI_novel_G000730	4.06	2.57	2.68	3.12	6.78	6.37	6.83	5.16	1.28	6.45	5.17	4.68	BGI_novel_G000730	BGI_novel_T002857	Novel_gene	1	452333	454630	scaffold_153	+	2298	560	0.808433	3.02597e-05	1.60298e-05	0.507829	0.00729124	0.00988316	-0.00195556	0.361142	0.990358	0.298649	0.125842	0.0789321		K20629//active breakpoint cluster region-related protein		GO:0009987//cellular process;GO:0065007//biological regulation;GO:0048583//regulation of response to stimulus;GO:0050789//regulation of biological process;GO:0050896//response to stimulus;GO:0023052//signaling;GO:0051716//cellular response to stimulus;GO:0051056//regulation of small GTPase mediated signal transduction;GO:0035023//regulation of Rho protein signal transduction;GO:0050794//regulatio…	-	-
BGI_novel_G000731	2.84	2.29	2.25	3.18	3.18	4.09	4.1	5.17	2.74	3.99	5.33	3.75	BGI_novel_G000731	BGI_novel_T002867	Novel_gene	1	2615	3475	scaffold_1538	.	861	861	0.499569	0.00530365	0.00414252	0.695321	3.50944e-05	3.46861e-05	0.331618	0.0164617	0.0268668	0.135866	0.356341	0.346778		K05048//solute carrier family 6 (neurotransmitter transporter, amino acid/orphan) member 15/16/17/18/20;K16677//dachs+ko04391//Hippo signaling pathway - fly			-	-
BGI_novel_G000732	0.49	0.24	0.24	0.97	1.41	0.76	0.24	0.5	0.25	1.7	0.91	0.95	BGI_novel_G000732	BGI_novel_T002870	Novel_gene	1	111816	112495	scaffold_154	-	680	283	1.70485	0.0258165	0.0248405	-0.012394	0.395579	0.990306	0.162109	0.299414	0.76652	1.87936	0.0242683	0.0103563		K11366//ubiquitin carboxyl-terminal hydrolase 22/27/51 [EC:3.4.19.12]		GO:1901564//organonitrogen compound metabolic process;GO:0019941//modification-dependent protein catabolic process;GO:0044238//primary metabolic process;GO:1901565//organonitrogen compound catabolic process;GO:0044260//cellular macromolecule metabolic process;GO:0043632//modification-dependent macromolecule catabolic process;GO:0006508//proteolysis;GO:0006464//cellular protein modification proces…	-	-
BGI_novel_G000734	431.17	216.9	191.21	167.9	263.34	408.73	439.87	423.99	314.73	372.09	387.18	360.53	BGI_novel_G000734	BGI_novel_T002900	Novel_gene	1	152918	154945	scaffold_155	+	2028	1722	0.00361077	0.402238	0.768941	0.491711	0	0	0.416584	6.1692e-294	5.39539e-295	-0.0715167	4.99988e-11	6.06276e-12		K03661//V-type H+-transporting ATPase 21kDa proteolipid subunit+ko04145//Phagosome+ko04142//Lysosome+ko04721//Synaptic vesicle cycle+ko05323//Rheumatoid arthritis+ko00190//Oxidative phosphorylation+ko05110//Vibrio cholerae infection+ko05120//Epithelial cell signaling in Helicobacter pylori infection+ko05152//Tuberculosis+ko01100//Metabolic pathways+ko05165//Human papillomavirus infection		GO:1902600//hydrogen ion transmembrane transport;GO:0099132//ATP hydrolysis coupled cation transmembrane transport;GO:0051234//establishment of localization;GO:0006811//ion transport;GO:0098660//inorganic ion transmembrane transport;GO:0051179//localization;GO:0098662//inorganic cation transmembrane transport;GO:0090662//ATP hydrolysis coupled transmembrane transport;GO:0006818//hydrogen transpor…	-	-
BGI_novel_G000735	8.31	7.05	7.03	7	10.19	10.51	11.73	11.7	4.87	8.29	8.1	11.04	BGI_novel_G000735	BGI_novel_T002901	Novel_gene	1	341840	343957	scaffold_155	+	2118	938	0.308859	0.00241953	0.00173906	0.336091	0.000529255	0.00059532	-0.014526	0.331997	0.875977	-0.0417579	0.524288	0.651214		K14018//phospholipase A-2-activating protein+ko04141//Protein processing in endoplasmic reticulum			-	-
BGI_novel_G000736	7.92	6.11	5.82	6.76	8.29	8.92	10.7	11.85	4.8	9.27	9.45	10.62	BGI_novel_G000736	BGI_novel_T002902	Novel_gene	1	360476	361758	scaffold_155	+	1283	435	0.271193	0.0827437	0.0975083	0.44701	0.00369422	0.00474201	0.295769	0.0259679	0.0446703	0.119952	0.390964	0.39986		K14018//phospholipase A-2-activating protein+ko04141//Protein processing in endoplasmic reticulum			-	-
BGI_novel_G000737	8.56	9.29	7.41	8.38	7.95	8.41	10.99	9.45	7.28	8.2	7.66	8.76	BGI_novel_G000737	BGI_novel_T002903	Novel_gene	1	364823	366064	scaffold_155	+	1242	439	-0.0328847	0.423302	0.828684	0.117916	0.205646	0.424415	-0.0038864	0.359204	0.979585	-0.154687	0.320836	0.294421		K14018//phospholipase A-2-activating protein+ko04141//Protein processing in endoplasmic reticulum			-	-
BGI_novel_G000738	2.3	0.83	2.48	1.55	3.14	3.25	1.67	2.33	0.85	1.3	1.84	1.65	BGI_novel_G000738	BGI_novel_T002908	Novel_gene	1	1176	1979	scaffold_1555	+	804	254	0.500371	0.1681	0.233295	-0.246561	0.273287	0.60479	-0.715128	0.0527761	0.0983836	0.0318032	0.644399	0.948363		K12852//116 kDa U5 small nuclear ribonucleoprotein component+ko03040//Spliceosome			-	-
BGI_novel_G000739	1.8	1.66	1.32	1.11	1.3	1.43	77.44	116.91	122.96	100.88	122.54	104.83	BGI_novel_G000739	BGI_novel_T002926	Novel_gene	1	478527	479486	scaffold_156	+	960	960	-0.316104	0.135264	0.178337	6.03929	0	0	6.42162	0	0	0.0662301	0.0306488	0.013594					-	-
BGI_novel_G000740	0	0	0	0.2	0.01	0.23	2.78	1.55	0.44	2.06	1.69	2.6	BGI_novel_G000740	BGI_novel_T002927	Novel_gene	1	533907	534481	scaffold_156	.	575	575				6.56956	1.67709e-12	1.0545e-12	3.88974	1.32607e-14	8.31897e-15	0.408657	0.186765	0.134885		K00665//fatty acid synthase, animal type [EC:2.3.1.85]+ko04910//Insulin signaling pathway+ko00061//Fatty acid biosynthesis+ko04152//AMPK signaling pathway+ko01100//Metabolic pathways+ko01212//Fatty acid metabolism;K01469//5-oxoprolinase (ATP-hydrolysing) [EC:3.5.2.9]+ko00480//Glutathione metabolism+ko01100//Metabolic pathways			-	-
BGI_novel_G000741	0	0	0	0.18	0.39	0	0.74	2.48	0.54	3.07	0.72	3.4	BGI_novel_G000741	BGI_novel_T002928	Novel_gene	1	536587	537196	scaffold_156	.	610	610	3.6203	0.0203314	0.0188842	6.29831	1.05982e-10	7.24369e-11	3.62147	1.83956e-16	1.0833e-16	0.94346	0.00194412	0.000566546		K00665//fatty acid synthase, animal type [EC:2.3.1.85]+ko04910//Insulin signaling pathway+ko00061//Fatty acid biosynthesis+ko04152//AMPK signaling pathway+ko01100//Metabolic pathways+ko01212//Fatty acid metabolism			-	-
BGI_novel_G000742	1.51	1.66	1.03	1.79	1.48	2.12	14.61	14.17	11.68	12.28	10.06	18.73	BGI_novel_G000742	BGI_novel_T002929	Novel_gene	1	541714	543902	scaffold_156	.	2189	2189	0.356516	0.0150313	0.013337	3.26593	0	0	2.93085	4.33842e-286	3.86806e-287	0.0214392	0.528141	0.660063		K15003//cytochrome P450 family 9 [EC:1.14.-.-];K10268//F-box and leucine-rich repeat protein 2/20;K00106//xanthine dehydrogenase/oxidase [EC:1.17.1.4 1.17.3.2]+ko04146//Peroxisome+ko00983//Drug metabolism - other enzymes+ko00232//Caffeine metabolism+ko00230//Purine metabolism+ko01100//Metabolic pathways;K01951//GMP synthase (glutamine-hydrolysing) [EC:6.3.5.2]+ko00983//Drug metabolism - other enz…			-	-
BGI_novel_G000743	0.97	3.76	1.33	1.26	0.81	2.51	3.62	4.01	3.56	2.32	4.55	3.01	BGI_novel_G000743	BGI_novel_T002930	Novel_gene	1	596387	597063	scaffold_156	.	677	677	-0.416987	0.0879812	0.105207	0.870168	2.31589e-05	2.25505e-05	1.13177	5.74342e-07	5.3885e-07	-0.155385	0.384186	0.388395					-	-
BGI_novel_G000744	0	0	0	0	0	0	0.01	0	0	0	0	0	BGI_novel_G000744	BGI_novel_T002937	Novel_gene	1	477	937	scaffold_1568	-	461	461																	-	-
BGI_novel_G000745	9.37	10.35	9.84	11.9	11.17	10.77	14.91	13.87	15.86	13.98	11.22	13.1	BGI_novel_G000745	BGI_novel_T002938	Novel_gene	1	1127	3695	scaffold_157	+	2569	1628	0.19433	0.00382443	0.00287504	0.589896	5.51164e-22	2.51226e-22	0.176446	0.00262365	0.00365746	-0.21912	0.000422819	0.000106023		K20704//protein ECT2			-	-
BGI_novel_G000746	12.17	11.88	20.92	20.37	23.19	16.86	1.69	1.78	0.48	1.11	1.19	0.85	BGI_novel_G000746	BGI_novel_T002939	Novel_gene	1	38882	39746	scaffold_157	.	865	865	0.426134	6.00297e-09	2.18576e-09	-3.51457	4.04605e-137	5.87177e-138	-4.26118	4.97257e-210	5.64335e-211	-0.320477	0.277574	0.23756		K02649//phosphoinositide-3-kinase regulatory subunit alpha/beta/delta+ko04360//Axon guidance+ko04024//cAMP signaling pathway+ko04140//Autophagy - animal+ko04630//Jak-STAT signaling pathway+ko04810//Regulation of actin cytoskeleton+ko05222//Small cell lung cancer+ko05223//Non-small cell lung cancer+ko05226//Gastric cancer+ko05225//Hepatocellular carcinoma+ko04510//Focal adhesion+ko04933//AGE-RAGE …			-	-
BGI_novel_G000747	2.52	4.59	2.67	2.83	2.7	6.99	0.03	0	0	0	0.05	0.14	BGI_novel_G000747	BGI_novel_T002944	Novel_gene	1	521218	522260	scaffold_157	.	1043	1043	0.347093	0.014771	0.0130724	-8.31153	7.95682e-40	2.52338e-40	-6.00433	1.34931e-58	3.61137e-59	2.65429	0.159975	0.108741		K10848//DNA excision repair protein ERCC-4 [EC:3.1.-.-]+ko03420//Nucleotide excision repair+ko03460//Fanconi anemia pathway;K18585//intermediate filament protein if			-	-
BGI_novel_G000748	21.85	0	18.53	25.84	25.55	8.26	0	0	0	0	0	0	BGI_novel_G000748	BGI_novel_T002956	Novel_gene	1	193491	194090	scaffold_158	.	600	600	0.574632	5.52589e-10	1.84644e-10	-9.7276	5.63619e-73	1.2185e-73	-10.3298	9.13038e-100	1.74772e-100								-	-
BGI_novel_G000749	2.08	2.52	6.23	2.04	5.58	1.71	4.15	4.4	5.27	4.31	3.09	2.5	BGI_novel_G000749	BGI_novel_T002963	Novel_gene	1	388029	388653	scaffold_158	-	625	288	-0.203922	0.304061	0.513394	0.313797	0.141208	0.26989	0.0659375	0.319712	0.835402	-0.451782	0.170164	0.11835		K00629//glycerol-3-phosphate O-acyltransferase 1/2 [EC:2.3.1.15]+ko00564//Glycerophospholipid metabolism+ko00561//Glycerolipid metabolism+ko01100//Metabolic pathways			-	-
BGI_novel_G000750	0	1.53	2.57	0	0.76	0	0.26	0	0	0.37	0.28	0.19	BGI_novel_G000750	BGI_novel_T002964	Novel_gene	1	389467	392129	scaffold_158	-	2663	678	-2.40461	1.14901e-07	4.70479e-08	-3.93246	9.54513e-12	6.20425e-12	0.097097	0.333839	0.881633	1.62494	0.0950085	0.0551417		K00629//glycerol-3-phosphate O-acyltransferase 1/2 [EC:2.3.1.15]+ko00564//Glycerophospholipid metabolism+ko00561//Glycerolipid metabolism+ko01100//Metabolic pathways			-	-
BGI_novel_G000751	9.34	7.14	10.48	4.97	8.37	6.31	4.91	5.46	2.23	3.87	3.41	5.08	BGI_novel_G000751	BGI_novel_T002965	Novel_gene	1	389467	426936	scaffold_158	-	37470	2443	-0.450727	1.07328e-12	3.03466e-13	-1.09607	2.32015e-56	5.89513e-57	-0.676259	2.35522e-19	1.25952e-19	-0.0309169	0.549686	0.71019		K00629//glycerol-3-phosphate O-acyltransferase 1/2 [EC:2.3.1.15]+ko00564//Glycerophospholipid metabolism+ko00561//Glycerolipid metabolism+ko01100//Metabolic pathways			-	-
BGI_novel_G000752	3.32	3.15	1.54	6.79	5.44	4.88	1.42	1.18	0.36	1.31	1.64	2.23	BGI_novel_G000752	BGI_novel_T002966	Novel_gene	1	407150	408127	scaffold_158	.	978	978	1.09508	2.72038e-14	7.09101e-15	-1.43708	5.87883e-11	3.9737e-11	-1.71927	5.54299e-28	2.36633e-28	0.812886	0.00244748	0.000734196					-	-
BGI_novel_G000753	32.46	17.26	24.71	29.25	37.57	42.44	36.73	28.1	7.04	26.86	29.57	27.49	BGI_novel_G000753	BGI_novel_T002979	Novel_gene	1	455806	457126	scaffold_158	+	1321	590	0.554152	6.91572e-16	1.67358e-16	-0.052571	0.227292	0.480162	-0.376653	7.18357e-09	5.93906e-09	0.23007	0.00415126	0.00133384	zf-LITAF-like	K05236//coatomer subunit alpha			-	-
BGI_novel_G000754	7.83	9.29	11.52	10.49	15.97	10.23	13.95	11.78	4.73	12.6	12.18	10.71	BGI_novel_G000754	BGI_novel_T002980	Novel_gene	1	457225	479012	scaffold_158	+	21788	1667	0.3609	3.41945e-08	1.33451e-08	0.0914833	0.0938407	0.16804	-0.0536903	0.166646	0.369348	0.215726	0.00191245	0.000555814		K05236//coatomer subunit alpha			-	-
BGI_novel_G000755	7.13	4.48	3.86	4.51	3.61	5.39	4.48	1.26	2.45	3.02	3.76	1.45	BGI_novel_G000755	BGI_novel_T002981	Novel_gene	1	479432	480336	scaffold_158	+	905	241	-0.200926	0.297089	0.497834	-0.941573	0.00393421	0.0050742	-0.692454	0.0255535	0.0438834	0.0481932	0.627027	0.901541		K05236//coatomer subunit alpha			-	-
BGI_novel_G000756	0	8.51	0	7.41	4.37	7.54	0	0	0	0	0	0	BGI_novel_G000756	BGI_novel_T002982	Novel_gene	1	483364	489491	scaffold_158	+	6128	743	1.16768	2.93115e-13	8.01417e-14	-7.84326	1.10538e-25	4.61264e-26	-9.03847	1.35999e-49	4.03564e-50					K05236//coatomer subunit alpha			-	-
BGI_novel_G000757	20.27	18.48	25.01	21.8	26.93	23.49	14.98	15.94	13.91	15.62	13.9	16.56	BGI_novel_G000757	BGI_novel_T002983	Novel_gene	1	483733	489491	scaffold_158	+	5759	813	0.180025	0.00665957	0.00533376	-0.518204	1.63613e-12	1.02771e-12	-0.65055	1.78066e-20	9.20447e-21	0.04768	0.475389	0.542793		K05236//coatomer subunit alpha			-	-
BGI_novel_G000758	1.43	1.92	1.14	2.97	0	1.18	0	0	0	0	0	0	BGI_novel_G000758	BGI_novel_T002984	Novel_gene	1	487418	489491	scaffold_158	+	2074	549	-0.130804	0.370926	0.683956	-6.41327	2.40177e-11	1.59549e-11	-6.31	1.24878e-10	9.34269e-11					K05236//coatomer subunit alpha			-	-
BGI_novel_G000759	0	0	0	0.47	0	0	0.61	0	2.65	1.39	2.78	2.5	BGI_novel_G000759	BGI_novel_T002993	Novel_gene	1	2417	2672	scaffold_1588	.	256	256				4.52117	0.000522398	0.000587279	3.82646	1.77361e-06	1.7304e-06	1.07524	0.0585279	0.029927					-	-
BGI_novel_G000760	7.11	4.64	4.73	7.7	6.2	4.48	3.2	6.2	2.06	3.67	3.17	5.46	BGI_novel_G000760	BGI_novel_T002994	Novel_gene	1	853	3796	scaffold_1589	+	2944	463	0.160439	0.235616	0.362991	-0.544237	0.00469537	0.00616157	-0.582034	0.00149405	0.00200776	0.122642	0.483898	0.563437		K12737//peptidyl-prolyl cis-trans isomerase SDCCAG10 [EC:5.2.1.8]			-	-
BGI_novel_G000761	0.85	1.26	0.15	0.16	0.69	0.74	0.62	1.97	1.69	1.24	1.69	2.21	BGI_novel_G000761	BGI_novel_T003001	Novel_gene	1	114901	115303	scaffold_159	.	403	403	-0.504563	0.246709	0.385328	0.891221	0.0320573	0.0501518	1.69583	0.000251795	0.000304012	0.300049	0.400778	0.414348					-	-
BGI_novel_G000762	2.15	1.62	1.68	2.77	3.29	2.32	2.05	2.12	2.32	2.5	1.62	2.06	BGI_novel_G000762	BGI_novel_T003007	Novel_gene	1	349238	362280	scaffold_159	+	13043	3220	0.62548	8.05308e-10	2.72581e-10	0.249234	0.0126819	0.0180854	-0.446636	2.85867e-06	2.8294e-06	-0.0703896	0.443996	0.488046		K07204//regulatory associated protein of mTOR+ko04140//Autophagy - animal+ko04211//Longevity regulating pathway+ko04213//Longevity regulating pathway - multiple species+ko04910//Insulin signaling pathway+ko04136//Autophagy - other+ko04714//Thermogenesis+ko05206//MicroRNAs in cancer+ko04152//AMPK signaling pathway+ko04151//PI3K-Akt signaling pathway+ko04150//mTOR signaling pathway			-	-
BGI_novel_G000763	26.36	23.73	25.62	33.67	39.34	27.51	45.53	39.25	61.97	53.42	50.97	56.73	BGI_novel_G000763	BGI_novel_T003009	Novel_gene	1	364907	366028	scaffold_159	-	1122	1122	0.411728	3.14775e-17	7.17474e-18	0.946536	1.87747e-104	3.2442e-105	0.677668	5.37507e-66	1.33435e-66	0.142861	0.000263807	6.36691e-05		K17497//phosphomannomutase [EC:5.4.2.8]+ko00051//Fructose and mannose metabolism+ko00520//Amino sugar and nucleotide sugar metabolism+ko01100//Metabolic pathways		GO:0006139//nucleobase-containing compound metabolic process;GO:1901135//carbohydrate derivative metabolic process;GO:0009058//biosynthetic process;GO:0009225//nucleotide-sugar metabolic process;GO:0044271//cellular nitrogen compound biosynthetic process;GO:0019438//aromatic compound biosynthetic process;GO:0034654//nucleobase-containing compound biosynthetic process;GO:0044238//primary metabolic…	-	-
BGI_novel_G000764	1.93	0.44	0	0.79	0.36	1.77	1.15	1.18	1.51	2.39	2.1	1.11	BGI_novel_G000764	BGI_novel_T003010	Novel_gene	1	477425	478406	scaffold_159	+	982	207	0.300304	0.37745	0.700818	0.681716	0.175571	0.350034	0.972755	0.0621876	0.118139	0.591342	0.330807	0.308792					-	-
BGI_novel_G000765	1.99	1.5	0.9	0.61	1.32	3.27	1.19	1.7	0.31	1.06	1.84	1.62	BGI_novel_G000765	BGI_novel_T003026	Novel_gene	1	194042	196711	scaffold_16	+	2670	409	0.233895	0.307167	0.520618	-0.478058	0.129875	0.24443	-0.177608	0.253875	0.619873	0.534345	0.233147	0.185858					-	-
BGI_novel_G000766	0	0	0	0	0.22	0	0	0	0	0	0	0	BGI_novel_G000766	BGI_novel_T003027	Novel_gene	1	233204	233418	scaffold_16	.	215	215																	-	-
BGI_novel_G000767	1.96	3.13	1.98	2.82	2.62	3	2.57	2.2	2.56	2.15	1.68	2.25	BGI_novel_G000767	BGI_novel_T003029	Novel_gene	1	499374	501581	scaffold_16	-	2208	2208	0.249759	0.0272223	0.0264421	0.0483674	0.297931	0.677175	-0.472822	4.23705e-05	4.68029e-05	-0.271431	0.0482731	0.0236115		K02577//heparan sulfate N-deacetylase/N-sulfotransferase NDST2 [EC:3.1.1.- 2.8.2.-]+ko00534//Glycosaminoglycan biosynthesis - heparan sulfate / heparin+ko01100//Metabolic pathways			-	-
BGI_novel_G000768	1.68	0.27	1.63	0.27	0	1.72	1.37	0.85	0.82	1.1	0.76	2.68	BGI_novel_G000768	BGI_novel_T003030	Novel_gene	1	502687	508925	scaffold_16	-	6239	259	-0.888671	0.135356	0.178535	-0.259975	0.292283	0.659841	1.23577	0.0263765	0.045436	0.60707	0.303297	0.271738		K02577//heparan sulfate N-deacetylase/N-sulfotransferase NDST2 [EC:3.1.1.- 2.8.2.-]+ko00534//Glycosaminoglycan biosynthesis - heparan sulfate / heparin+ko01100//Metabolic pathways			-	-
BGI_novel_G000769	1.72	1.69	1.23	1.4	1.5	4.47	1.37	3.6	1.25	2.48	1.16	2.11	BGI_novel_G000769	BGI_novel_T003031	Novel_gene	1	517641	520390	scaffold_16	-	2750	401	0.65246	0.0470986	0.0501042	0.395286	0.134485	0.254925	-0.350768	0.125517	0.263775	-0.0935949	0.576122	0.774872		K02577//heparan sulfate N-deacetylase/N-sulfotransferase NDST2 [EC:3.1.1.- 2.8.2.-]+ko00534//Glycosaminoglycan biosynthesis - heparan sulfate / heparin+ko01100//Metabolic pathways			-	-
BGI_novel_G000770	1.44	1.46	1.6	1.48	2.66	1.97	2.6	1.79	0.59	2.07	0.41	2.57	BGI_novel_G000770	BGI_novel_T003032	Novel_gene	1	522475	523333	scaffold_16	-	859	417	0.446103	0.143708	0.191868	0.136349	0.307436	0.704579	-0.295748	0.167331	0.37118	0.0140063	0.648793	0.967891		K02577//heparan sulfate N-deacetylase/N-sulfotransferase NDST2 [EC:3.1.1.- 2.8.2.-]+ko00534//Glycosaminoglycan biosynthesis - heparan sulfate / heparin+ko01100//Metabolic pathways			-	-
BGI_novel_G000771	0.4	1.35	0.19	0.59	1.14	1.62	0.77	0.8	1.19	0	0.91	1.72	BGI_novel_G000771	BGI_novel_T003038	Novel_gene	1	855808	856140	scaffold_16	.	333	333	0.76825	0.132742	0.174069	0.473033	0.20588	0.425155	-0.322751	0.226082	0.534479	-0.0275341	0.647997	0.959727					-	-
BGI_novel_G000772	1.7	1.62	1.78	1.99	1.65	2.51	1.52	2.5	1.42	1.52	2.22	1.42	BGI_novel_G000772	BGI_novel_T003081	Novel_gene	1	1467015	1468675	scaffold_16	+	1661	969	0.264803	0.145672	0.195237	0.0797242	0.307458	0.704871	-0.24267	0.111583	0.230183	-0.0575913	0.578796	0.782112	MYB	K09529//DnaJ homolog subfamily C member 9			-	-
BGI_novel_G000773	0.35	1.85	1.14	0.85	2.74	1.83	0.04	0.08	0.02	0	0.02	0.08	BGI_novel_G000773	BGI_novel_T003089	Novel_gene	1	1857873	1859615	scaffold_16	-	1743	1743	0.704992	6.86499e-05	3.8072e-05	-4.55275	1.87306e-26	7.66e-27	-5.73795	1.00454e-44	3.16717e-45	-0.480205	0.516904	0.633886					-	-
BGI_novel_G000774	20.55	9.61	8.26	10.88	18.19	23.69	2.37	0	0	0	2.08	0	BGI_novel_G000774	BGI_novel_T003117	Novel_gene	1	2451582	2461932	scaffold_16	+	10351	1786	0.462328	3.09587e-18	6.78382e-19	-3.97386	1.04915e-274	9.48515e-276	-4.62494	0	0	-0.188756	0.397407	0.409393		K11592//endoribonuclease Dicer [EC:3.1.26.-]+ko05206//MicroRNAs in cancer		GO:0044260//cellular macromolecule metabolic process;GO:0006396//RNA processing;GO:0090304//nucleic acid metabolic process;GO:0008152//metabolic process;GO:0019439//aromatic compound catabolic process;GO:0034641//cellular nitrogen compound metabolic process;GO:0006725//cellular aromatic compound metabolic process;GO:0046700//heterocycle catabolic process;GO:0006401//RNA catabolic process;GO:00346…	-	-
BGI_novel_G000775	57.31	28.65	42.69	26.04	38.17	40.72	19.02	16.61	2.69	11.61	13.98	22.89	BGI_novel_G000775	BGI_novel_T003118	Novel_gene	1	2451582	2467126	scaffold_16	+	15545	2853	-0.290371	1.99039e-29	3.1213e-30	-1.73585	0	0	-1.11254	7.88302e-261	7.63195e-262	0.332942	6.81101e-15	6.69999e-16		K11592//endoribonuclease Dicer [EC:3.1.26.-]+ko05206//MicroRNAs in cancer		GO:0034661//ncRNA catabolic process;GO:0016070//RNA metabolic process;GO:0019439//aromatic compound catabolic process;GO:0006396//RNA processing;GO:1901575//organic substance catabolic process;GO:1901360//organic cyclic compound metabolic process;GO:0009987//cellular process;GO:0006139//nucleobase-containing compound metabolic process;GO:0046483//heterocycle metabolic process;GO:1901361//organic …	-	-
BGI_novel_G000776	89.68	83.7	90.62	61.67	72.03	75.54	19.65	14.56	6.54	11.76	12.04	20.5	BGI_novel_G000776	BGI_novel_T003119	Novel_gene	1	2468083	2483920	scaffold_16	+	15838	1883	-0.335023	1.11038e-50	1.18517e-51	-2.68919	0	0	-2.2387	0	0	0.115472	0.0506843	0.0250525		K11592//endoribonuclease Dicer [EC:3.1.26.-]+ko05206//MicroRNAs in cancer			-	-
BGI_novel_G000777	0.5	1.34	0.54	0.47	1.84	1.38	2.32	1.02	1.28	0.77	0.62	0.7	BGI_novel_G000777	BGI_novel_T003120	Novel_gene	1	2473493	2479351	scaffold_16	-	5859	2228	0.642888	0.000572439	0.000366149	0.963835	1.90756e-08	1.47624e-08	-0.839676	5.81021e-06	5.91086e-06	-1.16062	2.49202e-10	3.17954e-11	bHLH	K10719//juvenile hormone epoxide hydrolase+ko00981//Insect hormone biosynthesis			-	-
BGI_novel_G000778	4.53	1.96	3.05	5.29	5.01	6.39	11.51	11.66	9.1	7.83	8.44	7.23	BGI_novel_G000778	BGI_novel_T003121	Novel_gene	1	2473493	2479407	scaffold_16	-	5915	2094	0.806757	2.36791e-18	5.15445e-19	1.75802	7.40865e-116	1.187e-116	0.496871	6.16595e-12	4.33816e-12	-0.454388	6.2875e-13	6.88313e-14	bHLH	K10719//juvenile hormone epoxide hydrolase+ko00981//Insect hormone biosynthesis			-	-
BGI_novel_G000779	112.51	107.4	84.55	68.82	74.91	81.67	32.01	31.06	27.61	23.21	24.77	37.78	BGI_novel_G000779	BGI_novel_T003122	Novel_gene	1	2484437	2487610	scaffold_16	+	3174	2254	-0.43321	1.91913e-112	1.09736e-113	-1.74856	0	0	-1.39202	0	0	-0.0766717	0.0399341	0.0187626		K11592//endoribonuclease Dicer [EC:3.1.26.-]+ko05206//MicroRNAs in cancer		GO:0034660//ncRNA metabolic process;GO:0046700//heterocycle catabolic process;GO:0009057//macromolecule catabolic process;GO:1901361//organic cyclic compound catabolic process;GO:0044238//primary metabolic process;GO:0019439//aromatic compound catabolic process;GO:0071704//organic substance metabolic process;GO:0043170//macromolecule metabolic process;GO:0044237//cellular metabolic process;GO:009…	-	-
BGI_novel_G000780	2.73	2.22	2.48	2.61	3.64	4.42	3.42	3.79	3.14	3.4	3.92	4.09	BGI_novel_G000780	BGI_novel_T003135	Novel_gene	1	2614851	2619028	scaffold_16	-	4178	1558	0.522262	5.96404e-05	3.27855e-05	0.473033	0.00017263	0.000183539	0.099394	0.168903	0.375358	0.148623	0.234688	0.187479		K20774//BRCA1-A complex subunit Abraxas+ko03440//Homologous recombination			-	-
BGI_novel_G000781	1.51	0.49	0.49	0.25	2.12	0	0	0	0	0	1.15	0.96	BGI_novel_G000781	BGI_novel_T003136	Novel_gene	1	2691839	2692365	scaffold_16	+	527	280	-0.0115443	0.474344	0.985764	-4.33432	0.00125169	0.00148961	-0.180387	0.305196	0.785943	4.14239	0.00864397	0.00310489		K00281//glycine dehydrogenase [EC:1.4.4.2]+ko01200//Carbon metabolism+ko00260//Glycine, serine and threonine metabolism+ko01100//Metabolic pathways+ko00630//Glyoxylate and dicarboxylate metabolism			-	-
BGI_novel_G000782	0	4.56	0	0	6.02	11.45	0	0	0	0	0	0	BGI_novel_G000782	BGI_novel_T003137	Novel_gene	1	2732454	2732658	scaffold_16	.	205	205	1.88592	1.66276e-05	8.54381e-06	-4.60694	0.00036293	0.000400359	-6.5204	5.51752e-12	3.8735e-12								-	-
BGI_novel_G000783	0	0	0	0	0	1.23	0.39	1.61	0	0.39	0	0	BGI_novel_G000783	BGI_novel_T003142	Novel_gene	1	2836436	2840548	scaffold_16	+	4113	204				3.30953	0.0268751	0.0413811	-1.6293	0.137249	0.293241	-2.34946	0.133017	0.0850708					-	-
BGI_novel_G000784	3.41	4.82	3.16	1.73	4.47	4.12	6.13	6.96	4.81	6.78	5.68	7.7	BGI_novel_G000784	BGI_novel_T003143	Novel_gene	1	2838552	2839288	scaffold_16	.	737	737	-0.140811	0.257608	0.409372	0.641218	1.6671e-05	1.59866e-05	0.962279	7.97369e-11	5.91258e-11	0.180251	0.210298	0.159086		K19983//exocyst complex component 1;K18399//valacyclovir hydrolase [EC:3.1.-.-]			-	-
BGI_novel_G000785	1.67	0.94	2.58	0.96	0.88	2.47	1.89	1.66	0	2.1	1.33	3.23	BGI_novel_G000785	BGI_novel_T003159	Novel_gene	1	2947298	2966738	scaffold_16	+	19441	288	-0.290295	0.309821	0.526745	-0.579045	0.122637	0.228404	0.642183	0.0696958	0.133944	0.930932	0.0711212	0.0382159		K19867//LIM domain-binding protein 3			-	-
BGI_novel_G000786	1.9	0.46	1.59	0.7	2.68	3.38	3.23	0.66	0.38	0.86	1.74	1.36	BGI_novel_G000786	BGI_novel_T003160	Novel_gene	1	2966914	2971732	scaffold_16	+	4819	292	0.771753	0.0668878	0.0755348	0.103083	0.349204	0.832086	-0.748292	0.0447234	0.0814538	-0.0796226	0.614841	0.868484		K19867//LIM domain-binding protein 3			-	-
BGI_novel_G000787	375.62	472.22	537.61	329.82	474.81	358.93	276.05	304.26	350.14	197.28	296.57	261.26	BGI_novel_G000787	BGI_novel_T003161	Novel_gene	1	2998177	3000182	scaffold_16	-	2006	731	-0.250681	2.00701e-55	1.99447e-56	-0.589126	4.31686e-270	3.97743e-271	-0.620008	6.81715e-251	6.83201e-252	-0.281564	1.18806e-46	5.09133e-48		K03018//DNA-directed RNA polymerase III subunit RPC1 [EC:2.7.7.6]+ko00230//Purine metabolism+ko03020//RNA polymerase+ko00240//Pyrimidine metabolism+ko04623//Cytosolic DNA-sensing pathway+ko01100//Metabolic pathways+ko05169//Epstein-Barr virus infection			-	-
BGI_novel_G000788	0	0	0.79	0.4	0	0	0	0	0	0	0.09	1.24	BGI_novel_G000788	BGI_novel_T003162	Novel_gene	1	3010784	3018398	scaffold_16	+	7615	1798	-1.02542	0.0284973	0.0278623	-5.78639	6.16042e-08	4.91567e-08	1.77496	1.21452e-05	1.27069e-05	6.53593	1.37767e-11	1.61553e-12		K03130//transcription initiation factor TFIID subunit 5+ko03022//Basal transcription factors+ko05168//Herpes simplex infection			-	-
BGI_novel_G000789	3.9	3.93	1.66	1.77	2.46	3.81	2.48	2.76	2.13	2.43	2.34	2.25	BGI_novel_G000789	BGI_novel_T003163	Novel_gene	1	3010784	3023059	scaffold_16	+	12276	2390	-0.239312	0.0199739	0.0185075	-0.367702	0.000350255	0.00038577	-0.196232	0.0397705	0.0713165	-0.067842	0.474498	0.540846		K03130//transcription initiation factor TFIID subunit 5+ko03022//Basal transcription factors+ko05168//Herpes simplex infection			-	-
BGI_novel_G000790	0.09	0	0.99	0	0.26	0	0	0	0.5	0.86	0.12	0.08	BGI_novel_G000790	BGI_novel_T003164	Novel_gene	1	3013918	3023059	scaffold_16	+	9142	1478	-2.01472	0.000210921	0.000125762	-1.1343	0.00848168	0.0116661	1.94793	0.000188725	0.000223817	1.06751	0.0388412	0.018147	HMG	K03130//transcription initiation factor TFIID subunit 5+ko03022//Basal transcription factors+ko05168//Herpes simplex infection			-	-
BGI_novel_G000791	0	0	0	0	0.06	0	0	0	0	0	0	0	BGI_novel_G000791	BGI_novel_T003165	Novel_gene	1	3013925	3018398	scaffold_16	+	4474	879														K03130//transcription initiation factor TFIID subunit 5+ko03022//Basal transcription factors+ko05168//Herpes simplex infection			-	-
BGI_novel_G000792	3.96	4.12	6.22	5.49	4.71	2.55	1.75	2.31	1.03	2.18	1.69	1.3	BGI_novel_G000792	BGI_novel_T003166	Novel_gene	1	3024821	3030266	scaffold_16	+	5446	1253	-0.165212	0.117511	0.149123	-1.49664	5.47026e-25	2.31881e-25	-1.31027	8.40724e-19	4.57613e-19	0.0211557	0.629792	0.908679	Homeobox	K05760//paxillin+ko04810//Regulation of actin cytoskeleton+ko04510//Focal adhesion+ko05100//Bacterial invasion of epithelial cells+ko05203//Viral carcinogenesis+ko05205//Proteoglycans in cancer+ko04370//VEGF signaling pathway+ko04670//Leukocyte transendothelial migration+ko04062//Chemokine signaling pathway+ko05163//Human cytomegalovirus infection+ko05165//Human papillomavirus infection			-	-
BGI_novel_G000793	1.23	1.02	0.85	0.85	0.92	2.65	0.74	0.09	0.21	0.64	0.44	0.45	BGI_novel_G000793	BGI_novel_T003167	Novel_gene	1	3024864	3030266	scaffold_16	+	5403	1272	0.504136	0.0218102	0.0204412	-1.56631	5.30329e-07	4.51857e-07	-1.53203	3.59922e-09	2.91076e-09	0.538419	0.195682	0.143859	Homeobox	K05760//paxillin+ko04810//Regulation of actin cytoskeleton+ko04510//Focal adhesion+ko05100//Bacterial invasion of epithelial cells+ko05203//Viral carcinogenesis+ko05205//Proteoglycans in cancer+ko04370//VEGF signaling pathway+ko04670//Leukocyte transendothelial migration+ko04062//Chemokine signaling pathway+ko05163//Human cytomegalovirus infection+ko05165//Human papillomavirus infection			-	-
BGI_novel_G000794	1.02	1.46	0	0	0	1.79	0	0	0	0	0	0	BGI_novel_G000794	BGI_novel_T003168	Novel_gene	1	3027797	3030266	scaffold_16	+	2470	557	-0.495956	0.19254	0.278078	-5.57799	4.65445e-07	3.94891e-07	-5.10957	1.91625e-05	2.04497e-05				Homeobox	K05760//paxillin+ko04810//Regulation of actin cytoskeleton+ko04510//Focal adhesion+ko05100//Bacterial invasion of epithelial cells+ko05203//Viral carcinogenesis+ko05205//Proteoglycans in cancer+ko04370//VEGF signaling pathway+ko04670//Leukocyte transendothelial migration+ko04062//Chemokine signaling pathway+ko05163//Human cytomegalovirus infection+ko05165//Human papillomavirus infection			-	-
BGI_novel_G000795	4.74	3.04	3.8	2.42	4.2	5.19	4.57	4.37	2.32	5.09	3.78	4.83	BGI_novel_G000795	BGI_novel_T003175	Novel_gene	1	3766	7185	scaffold_160	-	3420	601	0.0279454	0.441152	0.879749	-0.0483667	0.337206	0.795514	0.212816	0.10997	0.226427	0.289128	0.154584	0.103855	STAT	K11224//signal transducer and activator of transcription 5B+ko04630//Jak-STAT signaling pathway+ko05223//Non-small cell lung cancer+ko04933//AGE-RAGE signaling pathway in diabetic complications+ko04217//Necroptosis+ko04917//Prolactin signaling pathway+ko04658//Th1 and Th2 cell differentiation+ko04659//Th17 cell differentiation+ko05200//Pathways in cancer+ko05203//Viral carcinogenesis+ko04012//Erb…			-	-
BGI_novel_G000797	4.87	3.37	1.95	2.66	5.44	5.27	3.63	3.44	1.77	5.28	2.78	5	BGI_novel_G000797	BGI_novel_T003177	Novel_gene	1	8043	14215	scaffold_160	-	6173	535	0.395992	0.043202	0.0451639	-0.21295	0.167418	0.33097	-0.0443414	0.312458	0.810281	0.564601	0.0148548	0.00580601	STAT	K11224//signal transducer and activator of transcription 5B+ko04630//Jak-STAT signaling pathway+ko05223//Non-small cell lung cancer+ko04933//AGE-RAGE signaling pathway in diabetic complications+ko04217//Necroptosis+ko04917//Prolactin signaling pathway+ko04658//Th1 and Th2 cell differentiation+ko04659//Th17 cell differentiation+ko05200//Pathways in cancer+ko05203//Viral carcinogenesis+ko04012//Erb…			-	-
BGI_novel_G000798	0	0	0	0	0.13	0	1.3	0	3.39	2.46	2.11	2.55	BGI_novel_G000798	BGI_novel_T003178	Novel_gene	1	8796	9336	scaffold_160	.	541	541				6.42557	1.64292e-11	1.08029e-11	5.77605	3.22899e-17	1.84327e-17	0.617932	0.051857	0.0257382					-	-
BGI_novel_G000799	1.16	1.27	1.39	2.05	3.7	3.02	2.61	1.95	0.64	3.07	2.29	2.11	BGI_novel_G000799	BGI_novel_T003179	Novel_gene	1	18313	20797	scaffold_160	-	2485	470	1.19997	0.000128295	7.40341e-05	0.43545	0.112267	0.206473	-0.235817	0.160572	0.354002	0.528704	0.112145	0.0679381	STAT	K11224//signal transducer and activator of transcription 5B+ko04630//Jak-STAT signaling pathway+ko05223//Non-small cell lung cancer+ko04933//AGE-RAGE signaling pathway in diabetic complications+ko04217//Necroptosis+ko04917//Prolactin signaling pathway+ko04658//Th1 and Th2 cell differentiation+ko04659//Th17 cell differentiation+ko05200//Pathways in cancer+ko05203//Viral carcinogenesis+ko04012//Erb…			-	-
BGI_novel_G000800	2.53	1.45	1.16	3.55	0.57	1.21	0.58	0.6	0.3	0.29	1.24	0.43	BGI_novel_G000800	BGI_novel_T003186	Novel_gene	1	66557	67225	scaffold_160	+	669	419	0.0450553	0.446345	0.895326	-1.81975	0.000110081	0.000114407	-1.40691	0.000835982	0.00108516	0.457893	0.416335	0.440116		K12373//hexosaminidase [EC:3.2.1.52]+ko04142//Lysosome+ko00511//Other glycan degradation+ko00603//Glycosphingolipid biosynthesis - globo and isoglobo series+ko00604//Glycosphingolipid biosynthesis - ganglio series+ko00531//Glycosaminoglycan degradation+ko00520//Amino sugar and nucleotide sugar metabolism+ko01100//Metabolic pathways			-	-
BGI_novel_G000801	2.35	2.43	1.39	2.83	1.74	2.58	2.54	3.16	4.58	2.54	2.73	4.32	BGI_novel_G000801	BGI_novel_T003188	Novel_gene	1	96868	97901	scaffold_160	+	1034	614	0.206654	0.250698	0.393667	0.71972	0.000964264	0.00112829	0.433643	0.0256203	0.0440156	-0.0794227	0.539011	0.68598		K12737//peptidyl-prolyl cis-trans isomerase SDCCAG10 [EC:5.2.1.8]			-	-
BGI_novel_G000802	0.95	0.77	0.64	1.54	1.62	1.59	0.11	0.11	0.28	0.17	0.04	0.14	BGI_novel_G000802	BGI_novel_T003194	Novel_gene	1	608199	611311	scaffold_160	-	3113	3113	1.01141	5.64368e-12	1.67288e-12	-2.26348	5.30772e-19	2.63463e-19	-3.78813	2.88898e-60	7.59457e-61	-0.513249	0.250069	0.204904		K00025//malate dehydrogenase [EC:1.1.1.37]+ko01200//Carbon metabolism+ko00020//Citrate cycle (TCA cycle)+ko00620//Pyruvate metabolism+ko04964//Proximal tubule bicarbonate reclamation+ko01100//Metabolic pathways+ko00270//Cysteine and methionine metabolism+ko00630//Glyoxylate and dicarboxylate metabolism;K17601//WD repeat-containing protein 81;K06065//nuclear receptor co-repressor 2+ko04330//Notch …			-	-
BGI_novel_G000803	6.49	7.64	4.17	8.01	7.17	6.22	5.05	6.71	3.29	5.02	5.96	5.79	BGI_novel_G000803	BGI_novel_T003195	Novel_gene	1	2211	3257	scaffold_1604	-	1047	495	0.224402	0.123241	0.157916	-0.299929	0.0509604	0.0838992	-0.346637	0.0190282	0.0315119	0.177694	0.333743	0.3127					-	-
BGI_novel_G000804	1.09	1.27	1.66	1.08	1.07	0.91	4.74	9.86	6.44	5.49	14.35	7.83	BGI_novel_G000804	BGI_novel_T003197	Novel_gene	1	2009	2755	scaffold_161	-	747	652	-0.399023	0.157506	0.214939	2.36703	2.74752e-32	9.88402e-33	3.19531	1.07384e-58	2.86859e-59	0.429257	0.00146181	0.00041189					-	-
BGI_novel_G000805	19.16	28.6	20.48	21.2	24.07	24.32	22.21	24.09	20.24	22.17	21.11	22.39	BGI_novel_G000805	BGI_novel_T003198	Novel_gene	1	131515	140718	scaffold_161	-	9204	368	0.023171	0.420184	0.820331	-0.0627128	0.251787	0.54359	-0.0804125	0.189885	0.431938	0.00547127	0.647747	0.957865		K10091//galectin-4			-	-
BGI_novel_G000806	4.17	6.02	5.8	5.69	4.37	4.41	1.94	1.92	8.65	3.97	6.29	3.89	BGI_novel_G000806	BGI_novel_T003199	Novel_gene	1	142802	149953	scaffold_161	-	7152	708	-0.149298	0.209527	0.311391	-0.377488	0.00977948	0.0136065	-0.0206055	0.336647	0.891339	0.207585	0.23224	0.184608		K13089//interleukin enhancer-binding factor 2			-	-
BGI_novel_G000807	2.89	4.32	2.5	4.76	7.9	5.72	4.9	6.38	3.55	5.55	3.02	3.1	BGI_novel_G000807	BGI_novel_T003200	Novel_gene	1	142802	152466	scaffold_161	-	9665	1515	0.925628	2.75139e-18	6.01452e-19	0.606653	4.05465e-08	3.19586e-08	-0.671115	1.62463e-11	1.16298e-11	-0.35214	0.00243395	0.000729424		K13089//interleukin enhancer-binding factor 2			-	-
BGI_novel_G000808	2.22	2.62	3.02	5.25	3.23	4.62	0.94	0.31	2.11	3.09	3.95	4.12	BGI_novel_G000808	BGI_novel_T003201	Novel_gene	1	147362	152466	scaffold_161	-	5105	1126	0.727779	4.6571e-07	2.02506e-07	-1.24112	3.74418e-10	2.62972e-10	-0.221153	0.0452523	0.0825248	1.74774	1.81902e-21	1.33405e-22		K13089//interleukin enhancer-binding factor 2			-	-
BGI_novel_G000809	9.22	10.93	13.7	9.13	9.21	8.93	16.67	14.44	17.31	13.31	12.55	13.13	BGI_novel_G000809	BGI_novel_T003209	Novel_gene	1	508570	509712	scaffold_161	+	1143	822	-0.314894	0.00150721	0.00103776	0.505952	1.51806e-09	1.10416e-09	0.516624	2.34501e-08	2.00139e-08	-0.304221	0.000520474	0.000133055		K00799//glutathione S-transferase [EC:2.5.1.18]+ko00980//Metabolism of xenobiotics by cytochrome P450+ko00982//Drug metabolism - cytochrome P450+ko00983//Drug metabolism - other enzymes+ko05225//Hepatocellular carcinoma+ko01524//Platinum drug resistance+ko05418//Fluid shear stress and atherosclerosis+ko00480//Glutathione metabolism+ko05200//Pathways in cancer+ko05204//Chemical carcinogenesis		GO:0016740//transferase activity;GO:0003824//catalytic activity;	-	-
BGI_novel_G000810	10.41	8.1	8.25	12.35	12.82	11.69	12.67	9.89	10.7	9.71	10.01	12.51	BGI_novel_G000810	BGI_novel_T003210	Novel_gene	1	509871	511240	scaffold_161	-	1370	1173	0.4632	7.30723e-09	2.67891e-09	0.311168	9.15509e-05	9.43709e-05	-0.192591	0.00609885	0.00903019	-0.0405591	0.495314	0.591202		K19589//release factor glutamine methyltransferase [EC:2.1.1.297];K20002//SNARE-associated protein Snapin			-	-
BGI_novel_G000811	0.23	10.56	5.13	0.2	0	0	7.28	3.35	6.4	4.66	2.3	5.35	BGI_novel_G000811	BGI_novel_T003211	Novel_gene	1	522503	523073	scaffold_161	.	571	571	-6.34413	7.85977e-38	1.03936e-38	0.0792659	0.278649	0.619678	5.95554	3.25122e-30	1.32047e-30	-0.467856	0.0148903	0.00582132					-	-
BGI_novel_G000812	0.19	0.63	0.67	0.33	0.47	0.94	0.03	0	0	0	0.03	0	BGI_novel_G000812	BGI_novel_T003216	Novel_gene	1	531128	532816	scaffold_161	.	1689	1689	0.209427	0.280928	0.460268	-5.57479	7.50949e-13	4.64732e-13	-5.79767	8.7283e-15	5.44889e-15	-0.0134589	0.650551	0.994671		K11652//actin-like protein 6B+ko05225//Hepatocellular carcinoma+ko04714//Thermogenesis;K15617//LIM domain-binding protein 1+ko05202//Transcriptional misregulation in cancer;K09172//nuclear factor I, invertebrate;K12663//Delta3,5-Delta2,4-dienoyl-CoA isomerase [EC:5.3.3.21]+ko04146//Peroxisome			-	-
BGI_novel_G000813	0.38	1.19	0.64	1.42	1	2.19	0.02	0.02	0	0.08	0.06	0	BGI_novel_G000813	BGI_novel_T003217	Novel_gene	1	533198	535372	scaffold_161	.	2175	2175	1.04741	7.83282e-09	2.87674e-09	-5.49838	1.96144e-23	8.61358e-24	-5.00932	1.80469e-46	5.58247e-47	1.53647	0.20591	0.154381		K16506//protocadherin Fat 1/2/3;K06065//nuclear receptor co-repressor 2+ko04330//Notch signaling pathway+ko05169//Epstein-Barr virus infection;K13210//far upstream element-binding protein;K05209//glutamate receptor ionotropic, NMDA 2A+ko05014//Amyotrophic lateral sclerosis (ALS)+ko04024//cAMP signaling pathway+ko04020//Calcium signaling pathway+ko04728//Dopaminergic synapse+ko04724//Glutamatergic…			-	-
BGI_novel_G000814	1.5	0.72	1.8	0.73	0.7	0.39	1.11	1.14	1.11	3.29	1.36	3.58	BGI_novel_G000814	BGI_novel_T003238	Novel_gene	1	783470	792866	scaffold_162	-	9397	212	-1.13309	0.105247	0.130433	-0.301901	0.285886	0.640678	2.15729	0.00042917	0.000534709	1.3261	0.0308143	0.0136854		K18626//trichohyalin;K19947//F-actin monooxygenase [EC:1.14.13.225]			-	-
BGI_novel_G000815	6.47	8.54	6.57	5.95	8.79	4.85	114.81	154.44	147.53	77.74	81.81	87.6	BGI_novel_G000815	BGI_novel_T003243	Novel_gene	1	871218	871884	scaffold_162	-	667	667	-0.135637	0.204751	0.300552	4.25478	0	0	3.65325	0	0	-0.737169	3.51251e-109	7.73156e-111					-	-
BGI_novel_G000816	0	1.62	0	0	0	0	3.77	4.65	14.52	5.31	5.44	2.63	BGI_novel_G000816	BGI_novel_T003244	Novel_gene	1	933971	941030	scaffold_162	-	7060	3549	-7.81091	5.52646e-25	9.8942e-26	3.80704	0	0	10.8548	9.92639e-136	1.54203e-136	-0.763115	4.46754e-38	2.23217e-39		K01530//phospholipid-translocating ATPase [EC:3.6.3.1]			-	-
BGI_novel_G000817	2.13	2.93	0.89	4.5	1.9	1.35	0	0	0	0	0	0	BGI_novel_G000817	BGI_novel_T003245	Novel_gene	1	933971	947244	scaffold_162	-	13274	3489	0.373258	0.000144656	8.40838e-05	-9.67986	4.0827e-71	9.01262e-72	-10.0807	2.4252e-87	5.04667e-88					K01530//phospholipid-translocating ATPase [EC:3.6.3.1]			-	-
BGI_novel_G000818	8.98	9.47	8.45	9.31	10.66	13.33	10.03	7.75	4.07	8.36	7.73	11	BGI_novel_G000818	BGI_novel_T003246	Novel_gene	1	933971	951284	scaffold_162	-	17314	4021	0.307684	8.59163e-13	2.41231e-13	-0.292608	4.35414e-10	3.0725e-10	-0.29794	1.23766e-12	8.45929e-13	0.302352	4.128e-10	5.34326e-11		K01530//phospholipid-translocating ATPase [EC:3.6.3.1]			-	-
BGI_novel_G000819	2.53	2.73	1.85	3.42	2.71	4.41	4.89	4.74	2.05	3.51	4.36	4.43	BGI_novel_G000819	BGI_novel_T003247	Novel_gene	1	942075	1007346	scaffold_162	-	65272	2934	0.563089	2.47172e-09	8.6977e-10	0.718472	1.37405e-15	7.58959e-16	0.229649	0.00276009	0.0038641	0.0742668	0.348931	0.335769		K01530//phospholipid-translocating ATPase [EC:3.6.3.1]			-	-
BGI_novel_G000820	1.59	0.79	1.62	2.36	1.99	1.29	2.86	2.64	1.66	1.66	1.04	1.01	BGI_novel_G000820	BGI_novel_T003248	Novel_gene	1	944276	952665	scaffold_162	-	8390	351	0.499795	0.155731	0.211932	0.818794	0.0201936	0.0301947	-0.613481	0.0679673	0.130321	-0.932479	0.0329253	0.0148026		K01530//phospholipid-translocating ATPase [EC:3.6.3.1]			-	-
BGI_novel_G000822	4.14	4.06	1.82	2.65	4.15	4.76	5.64	2.96	1.16	4.03	3.34	4.21	BGI_novel_G000822	BGI_novel_T003250	Novel_gene	1	944276	1007284	scaffold_162	-	63009	2641	0.208843	0.01782	0.0162259	-0.022256	0.340343	0.805039	-0.000654247	0.362011	0.993727	0.230445	0.0187693	0.00762852		K01530//phospholipid-translocating ATPase [EC:3.6.3.1]			-	-
BGI_novel_G000823	3.2	1.96	2.17	2.66	4.53	5.14	3.36	2.56	0.5	3.32	3.65	2.89	BGI_novel_G000823	BGI_novel_T003251	Novel_gene	1	944276	1017770	scaffold_162	-	73495	2640	0.753505	1.485e-15	3.65808e-16	-0.178818	0.0588574	0.0988902	-0.322239	0.000133546	0.000155673	0.610084	7.05215e-09	1.00006e-09		K01530//phospholipid-translocating ATPase [EC:3.6.3.1]			-	-
BGI_novel_G000824	0	0.21	0.22	0.38	0.71	0	0	0.23	0	0.31	0	0	BGI_novel_G000824	BGI_novel_T003252	Novel_gene	1	944276	1017781	scaffold_162	-	73506	2786	1.35607	8.45413e-05	4.75852e-05	-0.91253	0.0398906	0.0639306	-1.89988	1.94987e-07	1.76933e-07	0.368716	0.446774	0.492709		K01530//phospholipid-translocating ATPase [EC:3.6.3.1]			-	-
BGI_novel_G000825	0.89	2.83	2.14	1.12	2.72	1.84	3.86	4.66	2.43	3.71	3.36	3.47	BGI_novel_G000825	BGI_novel_T003253	Novel_gene	1	945721	951292	scaffold_162	-	5572	985	-0.0412376	0.425434	0.835989	0.890693	1.65358e-07	1.3595e-07	0.882959	2.62844e-07	2.40743e-07	-0.0489715	0.55986	0.735644		K01530//phospholipid-translocating ATPase [EC:3.6.3.1]			-	-
BGI_novel_G000826	57.06	43.05	50.38	60.18	83.1	83.36	57.33	60.36	24.79	58.72	74.63	76.36	BGI_novel_G000826	BGI_novel_T003264	Novel_gene	1	1163162	1193932	scaffold_162	+	30771	1221	0.592526	3.02802e-78	2.33246e-79	-0.0796848	0.0161211	0.0235553	-0.109111	0.000123051	0.000142749	0.5631	3.10321e-67	1.00344e-68		K05850//Ca2+ transporting ATPase, plasma membrane [EC:3.6.3.8]+ko04024//cAMP signaling pathway+ko04022//cGMP-PKG signaling pathway+ko04020//Calcium signaling pathway+ko04261//Adrenergic signaling in cardiomyocytes+ko04970//Salivary secretion+ko04972//Pancreatic secretion+ko04925//Aldosterone synthesis and secretion			-	-
BGI_novel_G000827	128.36	102.99	113.19	140.86	199.14	214.58	167.41	142.48	44.89	135.41	163.69	172.34	BGI_novel_G000827	BGI_novel_T003265	Novel_gene	1	1163162	1193932	scaffold_162	+	30771	1221	0.688055	2.05615e-247	6.37857e-249	0.0460675	0.0278054	0.0429229	-0.23177	1.01108e-34	3.75551e-35	0.410217	2.23962e-84	6.19491e-86		K05850//Ca2+ transporting ATPase, plasma membrane [EC:3.6.3.8]+ko04024//cAMP signaling pathway+ko04022//cGMP-PKG signaling pathway+ko04020//Calcium signaling pathway+ko04261//Adrenergic signaling in cardiomyocytes+ko04970//Salivary secretion+ko04972//Pancreatic secretion+ko04925//Aldosterone synthesis and secretion			-	-
BGI_novel_G000828	81.15	53.2	60.39	85.81	94.35	96.14	75.67	72.43	36.69	76.92	77.25	97.53	BGI_novel_G000828	BGI_novel_T003266	Novel_gene	1	1170386	1193932	scaffold_162	+	23547	796	0.505588	2.27114e-45	2.6152e-46	-0.0792078	0.027557	0.0425047	-0.133018	4.86143e-05	5.39562e-05	0.451777	3.42279e-34	1.84685e-35		K05850//Ca2+ transporting ATPase, plasma membrane [EC:3.6.3.8]+ko04024//cAMP signaling pathway+ko04022//cGMP-PKG signaling pathway+ko04020//Calcium signaling pathway+ko04261//Adrenergic signaling in cardiomyocytes+ko04970//Salivary secretion+ko04972//Pancreatic secretion+ko04925//Aldosterone synthesis and secretion			-	-
BGI_novel_G000829	57.53	49.1	53.13	68.79	78.63	81.21	60.93	59.67	26.82	61.36	69.71	79.08	BGI_novel_G000829	BGI_novel_T003267	Novel_gene	1	1172662	1197322	scaffold_162	+	24661	774	0.516711	4.67915e-38	6.15683e-39	-0.120988	0.00462582	0.00606075	-0.118291	0.000965409	0.00126368	0.519409	9.66322e-36	5.05403e-37		K05850//Ca2+ transporting ATPase, plasma membrane [EC:3.6.3.8]+ko04024//cAMP signaling pathway+ko04022//cGMP-PKG signaling pathway+ko04020//Calcium signaling pathway+ko04261//Adrenergic signaling in cardiomyocytes+ko04970//Salivary secretion+ko04972//Pancreatic secretion+ko04925//Aldosterone synthesis and secretion			-	-
BGI_novel_G000830	57.53	49.1	53.13	68.79	78.63	81.21	60.93	59.67	26.82	61.36	69.71	79.08	BGI_novel_G000830	BGI_novel_T003268	Novel_gene	1	1172662	1197322	scaffold_162	+	24661	774	0.516711	4.67915e-38	6.15683e-39	-0.120988	0.00462582	0.00606075	-0.118291	0.000965409	0.00126368	0.519409	9.66322e-36	5.05403e-37		K05850//Ca2+ transporting ATPase, plasma membrane [EC:3.6.3.8]+ko04024//cAMP signaling pathway+ko04022//cGMP-PKG signaling pathway+ko04020//Calcium signaling pathway+ko04261//Adrenergic signaling in cardiomyocytes+ko04970//Salivary secretion+ko04972//Pancreatic secretion+ko04925//Aldosterone synthesis and secretion			-	-
BGI_novel_G000831	0.82	1.81	2.36	2.56	1.28	1.05	2.77	0.99	0.75	0	1.66	2.8	BGI_novel_G000831	BGI_novel_T003269	Novel_gene	1	1172662	1197322	scaffold_162	+	24661	834	-0.0392963	0.436983	0.867886	-0.141653	0.255278	0.55465	-0.110026	0.262533	0.647651	-0.00766879	0.648793	0.974963		K05850//Ca2+ transporting ATPase, plasma membrane [EC:3.6.3.8]+ko04024//cAMP signaling pathway+ko04022//cGMP-PKG signaling pathway+ko04020//Calcium signaling pathway+ko04261//Adrenergic signaling in cardiomyocytes+ko04970//Salivary secretion+ko04972//Pancreatic secretion+ko04925//Aldosterone synthesis and secretion			-	-
BGI_novel_G000832	57.53	49.1	53.13	68.79	78.63	81.21	60.93	59.67	26.82	61.36	69.71	79.08	BGI_novel_G000832	BGI_novel_T003270	Novel_gene	1	1172662	1197322	scaffold_162	+	24661	774	0.516711	4.67915e-38	6.15683e-39	-0.120988	0.00462582	0.00606075	-0.118291	0.000965409	0.00126368	0.519409	9.66322e-36	5.05403e-37		K05850//Ca2+ transporting ATPase, plasma membrane [EC:3.6.3.8]+ko04024//cAMP signaling pathway+ko04022//cGMP-PKG signaling pathway+ko04020//Calcium signaling pathway+ko04261//Adrenergic signaling in cardiomyocytes+ko04970//Salivary secretion+ko04972//Pancreatic secretion+ko04925//Aldosterone synthesis and secretion			-	-
BGI_novel_G000833	78.94	65.98	69.48	96.26	109.26	115.41	88.31	84.73	49.52	88.05	100.26	103.08	BGI_novel_G000833	BGI_novel_T003271	Novel_gene	1	1172662	1197795	scaffold_162	+	25134	877	0.581706	7.26223e-75	5.73721e-76	0.0495549	0.0855097	0.150702	-0.13602	2.74077e-06	2.70664e-06	0.39613	1.46002e-34	7.82102e-36		K05850//Ca2+ transporting ATPase, plasma membrane [EC:3.6.3.8]+ko04024//cAMP signaling pathway+ko04022//cGMP-PKG signaling pathway+ko04020//Calcium signaling pathway+ko04261//Adrenergic signaling in cardiomyocytes+ko04970//Salivary secretion+ko04972//Pancreatic secretion+ko04925//Aldosterone synthesis and secretion			-	-
BGI_novel_G000834	158.2	161.26	162.53	201.93	215.54	229.89	184	171.51	143.22	197.54	185.68	206.78	BGI_novel_G000834	BGI_novel_T003272	Novel_gene	1	1172662	1215645	scaffold_162	+	42984	3370	0.425396	0	0	0.0493788	1.36175e-05	1.29471e-05	-0.134537	1.97506e-40	6.67404e-41	0.241481	2.71871e-111	5.93134e-113		K05850//Ca2+ transporting ATPase, plasma membrane [EC:3.6.3.8]+ko04024//cAMP signaling pathway+ko04022//cGMP-PKG signaling pathway+ko04020//Calcium signaling pathway+ko04261//Adrenergic signaling in cardiomyocytes+ko04970//Salivary secretion+ko04972//Pancreatic secretion+ko04925//Aldosterone synthesis and secretion			-	-
BGI_novel_G000835	0.58	0.41	0	0	0.42	0.06	0	0.25	0	0	0	0.21	BGI_novel_G000835	BGI_novel_T003273	Novel_gene	1	1175617	1215645	scaffold_162	+	40029	2574	-1.02022	0.00440687	0.00337082	-1.97722	1.56808e-06	1.38191e-06	-1.1785	0.0125191	0.0198165	-0.221493	0.549536	0.709871		K05850//Ca2+ transporting ATPase, plasma membrane [EC:3.6.3.8]+ko04024//cAMP signaling pathway+ko04022//cGMP-PKG signaling pathway+ko04020//Calcium signaling pathway+ko04261//Adrenergic signaling in cardiomyocytes+ko04970//Salivary secretion+ko04972//Pancreatic secretion+ko04925//Aldosterone synthesis and secretion			-	-
BGI_novel_G000836	214.84	232.49	200.33	294.48	265.11	270.3	230.5	214.23	326.09	230.07	238.37	278.76	BGI_novel_G000836	BGI_novel_T003274	Novel_gene	1	1175630	1215645	scaffold_162	+	40016	2561	0.35664	2.81886e-242	8.89286e-244	0.245287	6.45598e-112	1.06583e-112	-0.149404	1.22354e-47	3.70986e-48	-0.0380511	0.000958826	0.000259146		K05850//Ca2+ transporting ATPase, plasma membrane [EC:3.6.3.8]+ko04024//cAMP signaling pathway+ko04022//cGMP-PKG signaling pathway+ko04020//Calcium signaling pathway+ko04261//Adrenergic signaling in cardiomyocytes+ko04970//Salivary secretion+ko04972//Pancreatic secretion+ko04925//Aldosterone synthesis and secretion			-	-
BGI_novel_G000837	121.38	82.16	90.69	111.59	149.8	161.56	123	113.06	33.75	110.9	130.2	138.84	BGI_novel_G000837	BGI_novel_T003275	Novel_gene	1	1183506	1191594	scaffold_162	+	8089	588	0.524041	1.8065e-52	1.87832e-53	-0.130653	0.000525485	0.000590996	-0.150243	2.16819e-06	2.12754e-06	0.504451	9.76719e-45	4.38543e-46		K05850//Ca2+ transporting ATPase, plasma membrane [EC:3.6.3.8]+ko04024//cAMP signaling pathway+ko04022//cGMP-PKG signaling pathway+ko04020//Calcium signaling pathway+ko04261//Adrenergic signaling in cardiomyocytes+ko04970//Salivary secretion+ko04972//Pancreatic secretion+ko04925//Aldosterone synthesis and secretion			-	-
BGI_novel_G000838	0	0	0	0	0	0	0	0	11.59	0	0	0	BGI_novel_G000838	BGI_novel_T003276	Novel_gene	1	1194484	1197322	scaffold_162	+	2839	589				7.85933	3.96654e-26	1.63711e-26				-7.89925	1.3806e-25	9.1167e-27		K05850//Ca2+ transporting ATPase, plasma membrane [EC:3.6.3.8]+ko04024//cAMP signaling pathway+ko04022//cGMP-PKG signaling pathway+ko04020//Calcium signaling pathway+ko04261//Adrenergic signaling in cardiomyocytes+ko04970//Salivary secretion+ko04972//Pancreatic secretion+ko04925//Aldosterone synthesis and secretion			-	-
BGI_novel_G000839	29.3	25.62	25.8	33.96	31.02	25.87	17.34	19.79	14.47	21.28	18.19	20.92	BGI_novel_G000839	BGI_novel_T003278	Novel_gene	1	268	3352	scaffold_1629	-	3085	354	0.170765	0.0617316	0.0687139	-0.669793	8.38373e-10	6.01617e-10	-0.589926	4.76982e-09	3.89073e-09	0.250633	0.0587342	0.030084		K09611//probable aminopeptidase NPEPL1 [EC:3.4.11.-]			-	-
BGI_novel_G000840	0	0	0	0.52	0	0	0.46	0.57	0	0.49	1.13	0.3	BGI_novel_G000840	BGI_novel_T003279	Novel_gene	1	316110	316346	scaffold_163	.	237	237							1.91625	0.0479654	0.0882154	0.976912	0.327806	0.305011					-	-
BGI_novel_G000841	2.12	1.66	1.65	1.74	1.59	1.99	4.79	3.6	5.16	3.74	2.94	4.1	BGI_novel_G000841	BGI_novel_T003283	Novel_gene	1	490746	491267	scaffold_163	.	522	522	-0.0295126	0.454596	0.920482	1.30768	2.85541e-08	2.23312e-08	1.01819	3.51565e-05	3.85111e-05	-0.319	0.153631	0.102976					-	-
BGI_novel_G000842	4.45	3.83	4.18	6.27	6.85	6.24	3.42	3.02	2.77	3.44	4.61	4.35	BGI_novel_G000842	BGI_novel_T003284	Novel_gene	1	505455	515855	scaffold_163	-	10401	1683	0.637129	1.05425e-11	3.17624e-12	-0.437504	6.66114e-05	6.76578e-05	-0.638872	2.85446e-12	1.98451e-12	0.435762	0.000267706	6.47145e-05		K03006//DNA-directed RNA polymerase II subunit RPB1 [EC:2.7.7.6]+ko00230//Purine metabolism+ko03020//RNA polymerase+ko00240//Pyrimidine metabolism+ko05016//Huntington's disease+ko01100//Metabolic pathways+ko05169//Epstein-Barr virus infection+ko05168//Herpes simplex infection;K19607//X-linked retinitis pigmentosa GTPase regulator			-	-
BGI_novel_G000843	325.25	392.29	384.03	271.97	290.58	290.75	245.06	296.3	228.29	248.19	287.09	223.38	BGI_novel_G000843	BGI_novel_T003285	Novel_gene	1	543341	580703	scaffold_163	-	37363	2466	-0.368973	0	0	-0.522113	0	0	-0.16758	1.3741e-58	3.68005e-59	-0.0144403	0.221137	0.172282		K08145//MFS transporter, SP family, solute carrier family 2 (facilitated glucose transporter), member 8			-	-
BGI_novel_G000844	1.24	1.12	0.46	0.88	1.45	1.02	1.49	0.67	0.78	1.22	5	5.1	BGI_novel_G000844	BGI_novel_T003298	Novel_gene	1	148117	149702	scaffold_164	.	1586	1586	0.25738	0.163235	0.224743	0.0727864	0.318552	0.73877	1.76721	2.35924e-32	9.14039e-33	1.9518	3.66505e-36	1.88833e-37					-	-
BGI_novel_G000845	8.68	8.48	7.9	9.32	10.42	9.74	5.22	5.33	3.3	5.17	5.67	6.12	BGI_novel_G000845	BGI_novel_T003299	Novel_gene	1	308936	328669	scaffold_164	-	19734	3705	0.235724	6.6013e-07	2.91124e-07	-0.853979	3.99156e-53	1.04243e-53	-0.797243	5.20133e-56	1.43017e-56	0.29246	7.19089e-06	1.38322e-06		K04428//mitogen-activated protein kinase kinase kinase 4 [EC:2.7.11.25]+ko04912//GnRH signaling pathway+ko04624//Toll and Imd signaling pathway+ko04013//MAPK signaling pathway - fly+ko04010//MAPK signaling pathway			-	-
BGI_novel_G000846	0.67	1.67	0.49	1.01	0.16	1.25	1.74	1.15	0.22	0	0	2.03	BGI_novel_G000846	BGI_novel_T003300	Novel_gene	1	317620	317984	scaffold_164	.	365	365	-0.257034	0.348792	0.626374	0.115047	0.343931	0.815685	-0.232762	0.273416	0.683401	-0.604843	0.291918	0.256966					-	-
BGI_novel_G000847	9.51	6.78	6.8	9.48	10.5	10.74	5.74	7.47	1.42	5.19	6.88	6.6	BGI_novel_G000847	BGI_novel_T003301	Novel_gene	1	330066	339766	scaffold_164	-	9701	1290	0.412402	6.50484e-07	2.86785e-07	-0.659155	1.27643e-11	8.35286e-12	-0.712773	3.96911e-17	2.27455e-17	0.358784	0.00135148	0.000378171		K04428//mitogen-activated protein kinase kinase kinase 4 [EC:2.7.11.25]+ko04912//GnRH signaling pathway+ko04624//Toll and Imd signaling pathway+ko04013//MAPK signaling pathway - fly+ko04010//MAPK signaling pathway			-	-
BGI_novel_G000848	8.09	18.1	8.23	11.67	12.34	13.59	0	0	0	0	0.08	0	BGI_novel_G000848	BGI_novel_T003303	Novel_gene	1	402399	402978	scaffold_164	.	580	580	0.12192	0.180645	0.256309	-9.44894	9.98774e-63	2.37441e-63	-8.86721	6.56388e-74	1.53677e-74								-	-
BGI_novel_G000849	4.64	3.1	3.54	2.91	5.52	6.48	8.8	5.87	0.79	5.66	4.87	8.09	BGI_novel_G000849	BGI_novel_T003304	Novel_gene	1	403221	405459	scaffold_164	-	2239	399	0.400756	0.0653214	0.0733709	0.443684	0.0291746	0.0451833	0.322493	0.0535708	0.100038	0.279566	0.201733	0.149718		K05673//ATP-binding cassette, subfamily C (CFTR/MRP), member 4+ko04024//cAMP signaling pathway+ko01523//Antifolate resistance+ko04976//Bile secretion+ko02010//ABC transporters			-	-
BGI_novel_G000850	2.59	1.67	1.56	1.36	2.36	2.34	8.56	4.58	1.59	5.23	5.79	5.93	BGI_novel_G000850	BGI_novel_T003305	Novel_gene	1	405905	408685	scaffold_164	-	2781	867	0.0629037	0.401223	0.76564	1.3512	1.78782e-15	9.91721e-16	1.48564	3.52258e-20	1.83705e-20	0.197348	0.174697	0.122571		K05673//ATP-binding cassette, subfamily C (CFTR/MRP), member 4+ko04024//cAMP signaling pathway+ko01523//Antifolate resistance+ko04976//Bile secretion+ko02010//ABC transporters			-	-
BGI_novel_G000851	4.38	1.93	2.54	1.96	4.32	3.7	8.28	4.76	0.45	7.57	4.58	4.99	BGI_novel_G000851	BGI_novel_T003306	Novel_gene	1	409977	415191	scaffold_164	-	5215	641	0.179695	0.236664	0.365206	0.613981	0.000715156	0.000821518	0.76975	4.12019e-06	4.13478e-06	0.335464	0.0586768	0.0300257		K05673//ATP-binding cassette, subfamily C (CFTR/MRP), member 4+ko04024//cAMP signaling pathway+ko01523//Antifolate resistance+ko04976//Bile secretion+ko02010//ABC transporters			-	-
BGI_novel_G000852	3.34	3.78	3.19	3.03	4.02	4.06	4.34	3.87	3.42	3.5	3.17	4.3	BGI_novel_G000852	BGI_novel_T003312	Novel_gene	1	585656	589090	scaffold_164	-	3435	2511	0.108544	0.163235	0.224763	0.173481	0.0314277	0.0490779	-0.0189367	0.317717	0.828512	-0.0838742	0.344914	0.330524		K13783//MFS transporter, OPA family, solute carrier family 37 (glycerol-3-phosphate transporter), member 1/2			-	-
BGI_novel_G000853	2.11	3.26	2.52	2.93	3.61	3.5	4.4	3.9	1.77	4.2	2.72	4.32	BGI_novel_G000853	BGI_novel_T003313	Novel_gene	1	589466	592944	scaffold_164	-	3479	541	0.345803	0.100896	0.123961	0.34108	0.0742125	0.128376	0.158111	0.19261	0.43956	0.162834	0.406624	0.425065		K13783//MFS transporter, OPA family, solute carrier family 37 (glycerol-3-phosphate transporter), member 1/2			-	-
BGI_novel_G000854	3.29	3.17	3.58	3.16	3.58	4.29	5.33	5.3	1.33	4.13	4.09	6.33	BGI_novel_G000854	BGI_novel_T003314	Novel_gene	1	593433	599076	scaffold_164	-	5644	1046	0.134283	0.228365	0.347853	0.253617	0.0430016	0.0694709	0.400901	0.00145932	0.00195786	0.281568	0.0522115	0.0259701		K13783//MFS transporter, OPA family, solute carrier family 37 (glycerol-3-phosphate transporter), member 1/2			-	-
BGI_novel_G000855	0	0	0	0.11	0	0	0.52	0	0.58	0	0	0	BGI_novel_G000855	BGI_novel_T003315	Novel_gene	1	13	1302	scaffold_1640	-	1290	368				3.66793	0.0114449	0.016154				-3.70786	0.0333093	0.0150304		K06114//spectrin alpha+ko04210//Apoptosis			-	-
BGI_novel_G000856	0.19	0.18	0	0.19	0	0	0.68	0	0.18	0	0	0	BGI_novel_G000856	BGI_novel_T003316	Novel_gene	1	1647	2944	scaffold_1640	-	1298	366	-0.948937	0.323348	0.565002	1.22156	0.145357	0.279191				-3.35234	0.071907	0.0387205		K06114//spectrin alpha+ko04210//Apoptosis			-	-
BGI_novel_G000857	1.89	2.74	2.43	2.4	3.7	1.59	4.14	3.98	5.36	5.02	3.86	4.83	BGI_novel_G000857	BGI_novel_T003317	Novel_gene	1	2102	3255	scaffold_1647	.	1154	1154	0.130157	0.263188	0.421204	0.922305	8.06355e-11	5.47959e-11	0.822644	1.95823e-09	1.55734e-09	0.0304964	0.584382	0.796775		K21763//mitogen-activated protein kinase binding protein 1			-	-
BGI_novel_G000858	2.11	0	1.04	1.29	0.71	1.35	0	0	0	0	0	0	BGI_novel_G000858	BGI_novel_T003320	Novel_gene	1	66071	87792	scaffold_165	-	21722	279	0.0875728	0.440076	0.876967	-4.67232	0.000260553	0.000282344	-4.78743	0.000137261	0.000160238					K15688//E3 ubiquitin-protein ligase MUL1 [EC:2.3.2.27]			-	-
BGI_novel_G000859	0.31	0.71	0.35	0	0	0	0.64	1.27	0	0	0	0.8	BGI_novel_G000859	BGI_novel_T003321	Novel_gene	1	92069	96050	scaffold_165	-	3982	246				0.420224	0.282378	0.63068				-1.21985	0.264237	0.221146					-	-
BGI_novel_G000860	0.13	3.12	0	0.93	0.51	0.25	0.31	0	0.3	0	0.47	0	BGI_novel_G000860	BGI_novel_T003322	Novel_gene	1	146819	147187	scaffold_165	.	369	369	-0.948037	0.0740754	0.0851121	-2.42794	0.000550812	0.000621647	-1.81134	0.0235647	0.040015	-0.331441	0.574158	0.770588					-	-
BGI_novel_G000861	0	0.36	0.09	0.18	0	0.18	2.62	2.83	4	3.98	2.96	2.97	BGI_novel_G000861	BGI_novel_T003326	Novel_gene	1	266509	267142	scaffold_165	.	634	634	-0.317515	0.39239	0.742078	4.37992	2.10494e-24	9.05175e-25	4.77584	8.40088e-27	3.68644e-27	0.0783994	0.539903	0.688382		K15003//cytochrome P450 family 9 [EC:1.14.-.-];K10268//F-box and leucine-rich repeat protein 2/20			-	-
BGI_novel_G000862	2.15	2.11	2.04	4.54	3.8	3.64	1.77	0.95	0.96	2.03	2.57	0.15	BGI_novel_G000862	BGI_novel_T003327	Novel_gene	1	330630	331356	scaffold_165	.	727	727	0.925062	3.20956e-06	1.5205e-06	-0.773981	0.00215045	0.00264813	-1.32605	1.26505e-10	9.46872e-11	0.372995	0.222346	0.173591					-	-
BGI_novel_G000863	1.77	2.71	2.12	2.04	3.22	3	2.84	2.88	2.87	3.32	2.45	2.2	BGI_novel_G000863	BGI_novel_T003328	Novel_gene	1	443419	444914	scaffold_165	+	1496	1351	0.324539	0.0296795	0.0292249	0.37322	0.00817489	0.0112082	-0.0577343	0.273137	0.682472	-0.106416	0.419477	0.445691		K14552//NET1-associated nuclear protein 1 (U3 small nucleolar RNA-associated protein 17)+ko03008//Ribosome biogenesis in eukaryotes			-	-
BGI_novel_G000864	1.48	2.22	4.62	2.6	5.19	3.13	0	0	0.43	0	0	0	BGI_novel_G000864	BGI_novel_T003334	Novel_gene	1	649760	650071	scaffold_165	.	312	312	0.391825	0.147408	0.198026	-4.30092	4.6735e-10	3.30594e-10	-6.72748	1.7281e-13	1.13762e-13								-	-
BGI_novel_G000865	1.65	2.13	1.07	1.62	2.61	1.13	0.81	0.56	1.09	2.97	1.26	1.58	BGI_novel_G000865	BGI_novel_T003336	Novel_gene	1	233	3316	scaffold_1655	+	3084	262	0.156416	0.391278	0.738425	-1.01239	0.0470526	0.0766813	0.0931621	0.319388	0.834338	1.26197	0.042575	0.0203268		K14708//solute carrier family 26 (sodium-independent sulfate anion transporter), member 11			-	-
BGI_novel_G000866	0.08	0	2.09	0.18	8.44	0	28.52	25.47	23.07	21.93	16.33	20.49	BGI_novel_G000866	BGI_novel_T003339	Novel_gene	1	1245	1862	scaffold_1658	.	618	618	2.01917	3.08206e-11	9.51252e-12	5.1311	6.69835e-194	7.7409e-195	2.72743	4.41151e-98	8.55702e-99	-0.384494	1.78644e-06	3.14752e-07		K04352//Ras GTPase-activating protein 1+ko04360//Axon guidance+ko04013//MAPK signaling pathway - fly+ko04010//MAPK signaling pathway+ko04014//Ras signaling pathway;K14832//ribosome biogenesis protein MAK21			-	-
BGI_novel_G000867	26.48	29.71	38.84	16.7	38.93	15.51	46.12	51.35	83.41	87.57	84.14	85.54	BGI_novel_G000867	BGI_novel_T003341	Novel_gene	1	116374	116777	scaffold_166	-	404	404	-0.407865	7.05662e-06	3.4738e-06	0.902896	9.26978e-38	3.03596e-38	1.84276	1.47078e-160	2.01954e-161	0.531996	1.06788e-21	7.76937e-23		K14999//cytochrome P450 family 6 [EC:1.14.-.-]			-	-
BGI_novel_G000868	0.78	0.59	0.58	0.9	1.32	0.49	0	0	0	0	0	0	BGI_novel_G000868	BGI_novel_T003345	Novel_gene	1	226521	228114	scaffold_166	.	1594	1594	0.484383	0.0450055	0.0474516	-6.89577	5.88076e-15	3.33146e-15	-7.40769	7.00815e-20	3.67746e-20					K01937//CTP synthase [EC:6.3.4.2]+ko00240//Pyrimidine metabolism+ko01100//Metabolic pathways;K05853//Ca2+ transporting ATPase, sarcoplasmic/endoplasmic reticulum [EC:3.6.3.8]+ko04022//cGMP-PKG signaling pathway+ko04020//Calcium signaling pathway+ko04972//Pancreatic secretion+ko05010//Alzheimer's disease		GO:0043170//macromolecule metabolic process;GO:0006807//nitrogen compound metabolic process;GO:0006030//chitin metabolic process;GO:0017144//drug metabolic process;GO:0006040//amino sugar metabolic process;GO:1901135//carbohydrate derivative metabolic process;GO:1901071//glucosamine-containing compound metabolic process;GO:0009987//cellular process;GO:1901564//organonitrogen compound metabolic pr…	-	-
BGI_novel_G000869	0.2	0.04	0.08	0.16	0.28	0.12	1.43	1.62	1.67	0.98	0.82	0.84	BGI_novel_G000869	BGI_novel_T003346	Novel_gene	1	231583	232893	scaffold_166	.	1311	1311	0.814856	0.144661	0.193616	3.85587	3.48579e-25	1.47267e-25	2.20915	2.56553e-09	2.05341e-09	-0.831867	0.000495975	0.000126224					-	-
BGI_novel_G000870	4.74	4.38	5.47	5.11	4.83	7.65	11.7	15.98	14.91	16.97	13.61	16.13	BGI_novel_G000870	BGI_novel_T003347	Novel_gene	1	373290	373974	scaffold_166	.	685	685	0.262571	0.0651613	0.0731397	1.52951	2.266e-38	7.33234e-39	1.41256	4.69442e-38	1.64543e-38	0.14562	0.144379	0.0947072					-	-
BGI_novel_G000871	112.81	89.88	96.43	78.72	86.86	83.19	84.01	75.33	28.23	62.86	68.36	72.99	BGI_novel_G000871	BGI_novel_T003348	Novel_gene	1	385806	388060	scaffold_166	+	2255	418	-0.266618	4.68904e-08	1.85157e-08	-0.688437	2.90082e-41	8.98511e-42	-0.280686	6.61272e-08	5.82827e-08	0.141133	0.0255968	0.0110117		K15791//probable 2-oxoglutarate dehydrogenase E1 component DHKTD1 [EC:1.2.4.2]			-	-
BGI_novel_G000872	136.45	127.54	124.96	95.52	105.5	105.9	85.81	86.99	50.21	76.37	82.68	87.66	BGI_novel_G000872	BGI_novel_T003349	Novel_gene	1	389116	408369	scaffold_166	+	19254	1653	-0.341291	4.37663e-67	3.79125e-68	-0.803098	0	0	-0.313711	1.36376e-46	4.21156e-47	0.148096	2.19057e-09	2.98907e-10		K15791//probable 2-oxoglutarate dehydrogenase E1 component DHKTD1 [EC:1.2.4.2]			-	-
BGI_novel_G000873	0	2.55	0	1.3	0	1.36	0	0	0	0	0	0	BGI_novel_G000873	BGI_novel_T003350	Novel_gene	1	409373	421316	scaffold_166	+	11944	906	0.033376	0.452698	0.914735	-6.41873	2.21487e-11	1.46785e-11	-6.47964	1.04151e-11	7.39687e-12					K15791//probable 2-oxoglutarate dehydrogenase E1 component DHKTD1 [EC:1.2.4.2]			-	-
BGI_novel_G000874	0.29	0.28	0.56	0	1.09	0.3	0.28	0	0.57	3.39	0.26	0.55	BGI_novel_G000874	BGI_novel_T003367	Novel_gene	1	813303	828871	scaffold_166	+	15569	254	0.326341	0.390125	0.735173	-0.427432	0.304703	0.696596	1.54062	0.0161249	0.0262649	2.29439	0.00976818	0.00358351		K06756//neuronal cell adhesion molecule+ko04514//Cell adhesion molecules (CAMs)			-	-
BGI_novel_G000875	0	12.46	2.16	3.93	3.6	6.07	0	0	0	0	0	0	BGI_novel_G000875	BGI_novel_T003371	Novel_gene	1	1112390	1113172	scaffold_166	-	783	238	-0.139014	0.356293	0.644909	-6.59976	1.26543e-12	7.91279e-13	-6.48828	9.12877e-12	6.45688e-12								-	-
BGI_novel_G000876	1.63	1.77	1.4	3.39	4.82	4.18	1.93	2.08	1.71	3.25	3.41	3.97	BGI_novel_G000876	BGI_novel_T003383	Novel_gene	1	1175	2383	scaffold_1672	-	1209	531	1.37065	5.01361e-08	1.98764e-08	0.240763	0.202349	0.416209	-0.221169	0.126201	0.265663	0.908715	0.000625243	0.000162593		K14794//ribosomal RNA-processing protein 12			-	-
BGI_novel_G000877	1.95	0.69	0.64	0.84	2.11	1.43	0.86	0.93	0.36	0.62	0.62	0.74	BGI_novel_G000877	BGI_novel_T003384	Novel_gene	1	70486	100520	scaffold_168	+	30035	8666	0.427223	2.15606e-07	9.04083e-08	-0.599871	4.23307e-10	2.98174e-10	-1.15331	3.90742e-37	1.40016e-37	-0.126212	0.278724	0.239244		K07192//flotillin+ko04910//Insulin signaling pathway			-	-
BGI_novel_G000878	5.64	6.21	6.56	5.98	9.28	6.07	7.25	8.98	4.22	9.56	7.96	8.46	BGI_novel_G000878	BGI_novel_T003399	Novel_gene	1	1008	2666	scaffold_1687	+	1659	509	0.215546	0.128605	0.167106	0.134608	0.193447	0.393518	0.2779	0.0291885	0.0507218	0.358838	0.0287925	0.0125993		K14951//cation-transporting P-type ATPase 13A3/4/5 [EC:3.6.3.-]			-	-
BGI_novel_G000879	18.63	14.73	15.39	16.82	20.56	23.86	19.85	19.63	21.79	17.69	17.12	21.11	BGI_novel_G000879	BGI_novel_T003401	Novel_gene	1	71533	122666	scaffold_169	+	51134	2565	0.330093	1.46428e-16	3.43765e-17	0.326538	1.18969e-16	6.32248e-17	-0.13154	0.000374564	0.00046263	-0.127985	0.00216606	0.000638803		K01080//phosphatidate phosphatase [EC:3.1.3.4]+ko04072//Phospholipase D signaling pathway+ko00600//Sphingolipid metabolism+ko04666//Fc gamma R-mediated phagocytosis+ko04975//Fat digestion and absorption+ko00564//Glycerophospholipid metabolism+ko00565//Ether lipid metabolism+ko00561//Glycerolipid metabolism+ko05231//Choline metabolism in cancer+ko01100//Metabolic pathways			-	-
BGI_novel_G000880	84.81	123.82	95.1	80.35	105.81	81.4	184.4	196.33	175.29	170.82	151.95	157.2	BGI_novel_G000880	BGI_novel_T003402	Novel_gene	1	123510	128808	scaffold_169	+	5299	845	-0.181692	1.03883e-08	3.86854e-09	0.861719	5.03947e-246	4.96809e-247	0.839086	5.7343e-206	6.56637e-207	-0.204325	3.12518e-18	2.66028e-19		K01080//phosphatidate phosphatase [EC:3.1.3.4]+ko04072//Phospholipase D signaling pathway+ko00600//Sphingolipid metabolism+ko04666//Fc gamma R-mediated phagocytosis+ko04975//Fat digestion and absorption+ko00564//Glycerophospholipid metabolism+ko00565//Ether lipid metabolism+ko00561//Glycerolipid metabolism+ko05231//Choline metabolism in cancer+ko01100//Metabolic pathways		GO:0016021//integral component of membrane;GO:0031224//intrinsic component of membrane;GO:0016020//membrane;GO:0044425//membrane part;	-	-
BGI_novel_G000881	15.95	13.4	14.3	13.94	13.28	14.28	9.18	9.66	8.62	8.75	10.25	10.73	BGI_novel_G000881	BGI_novel_T003403	Novel_gene	1	190284	192384	scaffold_169	-	2101	2101	-0.0734159	0.108736	0.135628	-0.67145	1.58265e-34	5.48695e-35	-0.477801	1.13027e-18	6.16948e-19	0.120234	0.0781341	0.0431332		K01969//3-methylcrotonyl-CoA carboxylase beta subunit [EC:6.4.1.4]+ko00280//Valine, leucine and isoleucine degradation+ko01100//Metabolic pathways		GO:0003824//catalytic activity;GO:0016874//ligase activity;	-	-
BGI_novel_G000882	0	0.19	0.15	0.2	0	0.4	0.77	2.39	0.59	0.09	1.43	1.31	BGI_novel_G000882	BGI_novel_T003404	Novel_gene	1	195900	197487	scaffold_169	+	1588	334	0.782021	0.322111	0.561788	3.42362	5.62645e-05	5.66707e-05	2.29385	0.00251621	0.00349698	-0.347749	0.440842	0.482839		K14786//protein KRI1			-	-
BGI_novel_G000883	0	0.07	0	0.01	0	0.14	0.84	0.81	1.42	0.74	0.76	1.11	BGI_novel_G000883	BGI_novel_T003405	Novel_gene	1	199934	201310	scaffold_169	+	1377	824	1.061	0.311974	0.532292	5.50834	3.30086e-12	2.10038e-12	4.221	5.36843e-10	4.14151e-10	-0.226343	0.431423	0.467693					-	-
BGI_novel_G000884	7.4	10.56	5.65	9.83	7.38	10.04	8.28	7.19	13.02	9.75	9.7	7.86	BGI_novel_G000884	BGI_novel_T003414	Novel_gene	1	378637	379991	scaffold_169	+	1355	477	0.199503	0.127216	0.164732	0.252067	0.0464617	0.0756306	0.0108285	0.350064	0.937227	-0.0417353	0.570217	0.758689					-	-
BGI_novel_G000885	1.29	1.83	1.68	2.45	2	2.36	4.49	4.06	2.63	3.68	5.47	4.27	BGI_novel_G000885	BGI_novel_T003415	Novel_gene	1	380148	381181	scaffold_169	-	1034	1034	0.495288	0.0128874	0.0111823	1.21161	2.88677e-12	1.83098e-12	0.989196	5.61953e-11	4.13635e-11	0.272876	0.071907	0.0387404					-	-
BGI_novel_G000886	30.17	25.95	4.4	7.49	9.05	12.64	22.41	23.16	32.08	26.5	12.44	34.06	BGI_novel_G000886	BGI_novel_T003420	Novel_gene	1	15759	17353	scaffold_17	-	1595	941	-1.05168	9.52332e-43	1.15419e-43	0.352482	3.8128e-09	2.83199e-09	1.31826	2.5486e-74	5.94525e-75	-0.0859033	0.178737	0.126785		K01070//S-formylglutathione hydrolase [EC:3.1.2.12]+ko01200//Carbon metabolism			-	-
BGI_novel_G000887	43.68	42.97	69.27	40.03	49.9	46.89	9.42	16.05	13.13	0	45.11	11.61	BGI_novel_G000887	BGI_novel_T003421	Novel_gene	1	15759	18681	scaffold_17	-	2923	967	-0.189425	4.63681e-06	2.23687e-06	-2.02942	7.65062e-298	6.4476e-299	-1.23423	3.76516e-129	6.07326e-130	0.605764	4.50137e-17	4.00273e-18		K01070//S-formylglutathione hydrolase [EC:3.1.2.12]+ko01200//Carbon metabolism			-	-
BGI_novel_G000888	113.13	131.9	181.45	162.45	119.14	119.78	102.12	103.52	123.57	107.7	96.39	107.28	BGI_novel_G000888	BGI_novel_T003422	Novel_gene	1	15759	18681	scaffold_17	-	2923	934	-0.09229	0.000236325	0.00014209	-0.385145	3.5381e-51	9.46818e-52	-0.364729	5.82529e-44	1.85349e-44	-0.0718737	0.0207566	0.00859992		K01070//S-formylglutathione hydrolase [EC:3.1.2.12]+ko01200//Carbon metabolism			-	-
BGI_novel_G000889	0.08	0.07	0.08	0.06	0.09	0	21.01	16.5	23.58	11.73	15	20.3	BGI_novel_G000889	BGI_novel_T003426	Novel_gene	1	358302	360836	scaffold_17	.	2535	2535	-0.56874	0.255392	0.403598	8.09718	0	0	8.29532	0	0	-0.370599	6.16315e-20	4.81414e-21					-	-
BGI_novel_G000890	0.6	0.32	0.69	1.04	0.42	0.83	0.33	0	0	0	0	0.15	BGI_novel_G000890	BGI_novel_T003431	Novel_gene	1	537901	538409	scaffold_17	.	509	509	0.499446	0.21392	0.320028	-2.26839	0.00391688	0.00504944	-3.96902	1.23082e-05	1.28942e-05	-1.20118	0.399555	0.4125		K10848//DNA excision repair protein ERCC-4 [EC:3.1.-.-]+ko03420//Nucleotide excision repair+ko03460//Fanconi anemia pathway			-	-
BGI_novel_G000891	0	1.26	0.64	1.19	0.92	0.81	6.03	3.57	5.74	7.32	6.84	4.54	BGI_novel_G000891	BGI_novel_T003432	Novel_gene	1	610988	611419	scaffold_17	+	432	432	0.60739	0.162894	0.224121	2.9916	2.2727e-19	1.11704e-19	2.68545	1.99944e-21	1.00632e-21	0.301236	0.154143	0.103437					-	-
BGI_novel_G000892	3.37	1.97	0.77	1.28	1.64	2.35	0	0	0.02	0	0	0	BGI_novel_G000892	BGI_novel_T003433	Novel_gene	1	632341	637282	scaffold_17	+	4942	4942	-0.208098	0.0182374	0.0166755	-8.21689	5.64637e-123	8.69139e-124	-10.0435	1.27833e-85	2.68622e-86					K10848//DNA excision repair protein ERCC-4 [EC:3.1.-.-]+ko03420//Nucleotide excision repair+ko03460//Fanconi anemia pathway;K08796//BR serine/threonine kinase [EC:2.7.11.1];K08115//chondroitin sulfate proteoglycan 4;K11142//cytosol aminopeptidase [EC:3.4.11.1 3.4.11.5]+ko00330//Arginine and proline metabolism+ko00480//Glutathione metabolism+ko01100//Metabolic pathways		GO:0034641//cellular nitrogen compound metabolic process;GO:1901360//organic cyclic compound metabolic process;GO:0090304//nucleic acid metabolic process;GO:0006139//nucleobase-containing compound metabolic process;GO:0015074//DNA integration;GO:0046483//heterocycle metabolic process;GO:0043170//macromolecule metabolic process;GO:0044237//cellular metabolic process;GO:0006807//nitrogen compound m…	-	-
BGI_novel_G000893	3.4	3.16	1.24	3.22	3.67	7.08	0.38	0.75	0.2	0.34	0.36	0.33	BGI_novel_G000893	BGI_novel_T003434	Novel_gene	1	643051	645212	scaffold_17	.	2162	2162	0.838496	4.82123e-17	1.10969e-17	-2.55688	2.43148e-47	6.90821e-48	-3.75087	3.78558e-119	6.46047e-120	-0.355495	0.262316	0.219151		K10848//DNA excision repair protein ERCC-4 [EC:3.1.-.-]+ko03420//Nucleotide excision repair+ko03460//Fanconi anemia pathway;K22792//;K18585//intermediate filament protein if;K19511//peroxidase [EC:1.11.1.7];K17079//optic atrophy protein 1 [EC:3.6.5.5]			-	-
BGI_novel_G000894	6.64	20.95	3.14	15.42	5.07	20.52	0.38	0.51	0	0.08	0.16	0.13	BGI_novel_G000894	BGI_novel_T003435	Novel_gene	1	645920	648480	scaffold_17	+	2561	2388	0.404306	4.59958e-15	1.16266e-15	-5.10289	0	0	-6.78682	0	0	-1.27962	0.00352921	0.00110888		K08115//chondroitin sulfate proteoglycan 4;K10848//DNA excision repair protein ERCC-4 [EC:3.1.-.-]+ko03420//Nucleotide excision repair+ko03460//Fanconi anemia pathway;K08796//BR serine/threonine kinase [EC:2.7.11.1];K17388//Rho-associated protein kinase 2 [EC:2.7.11.1]+ko04360//Axon guidance+ko04024//cAMP signaling pathway+ko04022//cGMP-PKG signaling pathway+ko05132//Salmonella infection+ko05130/…			-	-
BGI_novel_G000895	903.78	890.12	890.39	784.16	805.33	876.05	556.38	556.41	595.65	588.58	578.88	528.46	BGI_novel_G000895	BGI_novel_T003438	Novel_gene	1	690273	694082	scaffold_17	-	3810	901	-0.124256	3.8015e-35	5.33683e-36	-0.661069	0	0	-0.538268	0	0	-0.00145472	0.628075	0.904245		K21125//mucin-5AC+ko04657//IL-17 signaling pathway		GO:0006811//ion transport;GO:0048878//chemical homeostasis;GO:0055080//cation homeostasis;GO:0006873//cellular ion homeostasis;GO:0055076//transition metal ion homeostasis;GO:0065008//regulation of biological quality;GO:0009987//cellular process;GO:0065007//biological regulation;GO:0006879//cellular iron ion homeostasis;GO:0000041//transition metal ion transport;GO:0098771//inorganic ion homeosta…	-	-
BGI_novel_G000896	0.81	0.79	0.79	0.98	1.13	1.3	0.82	0.88	0.53	0.84	1.07	0.94	BGI_novel_G000896	BGI_novel_T003441	Novel_gene	1	802054	828057	scaffold_17	-	26004	2007	0.517353	0.00944764	0.00787849	-0.0997294	0.287083	0.644348	-0.25015	0.0880427	0.175376	0.366933	0.118813	0.0732389	zf-C2H2	K09228//KRAB domain-containing zinc finger protein			-	-
BGI_novel_G000897	1.01	1.09	0.94	1.33	1.23	0.8	0.92	1.18	1.01	1.66	1.11	1.58	BGI_novel_G000897	BGI_novel_T003442	Novel_gene	1	804989	828066	scaffold_17	-	23078	2056	0.142472	0.268307	0.432605	0.026036	0.367296	0.887907	0.367916	0.0158668	0.0257878	0.484353	0.0105642	0.00391912	zf-C2H2	K09228//KRAB domain-containing zinc finger protein			-	-
BGI_novel_G000898	0.86	0.43	0.7	0.49	1.28	1.27	0.79	0.71	0.61	1.12	0.67	1.08	BGI_novel_G000898	BGI_novel_T003443	Novel_gene	1	808148	828057	scaffold_17	-	19910	2272	0.622395	0.0021476	0.00152978	0.0841685	0.304373	0.695407	-0.099333	0.23932	0.577101	0.438893	0.0495277	0.024394	zf-C2H2	K09228//KRAB domain-containing zinc finger protein			-	-
BGI_novel_G000899	0.97	0.89	0.4	0.96	0.87	1.37	0.45	0.42	0.26	0.62	0.35	0.66	BGI_novel_G000899	BGI_novel_T003444	Novel_gene	1	812036	828057	scaffold_17	-	16022	1871	0.505392	0.0167305	0.0150777	-0.993093	0.000205485	0.000220344	-0.97415	1.30034e-05	1.36402e-05	0.524335	0.115017	0.0701484	zf-C2H2	K09228//KRAB domain-containing zinc finger protein			-	-
BGI_novel_G000900	1.12	0.85	0.73	0.81	1.52	0.82	1	0.99	0.69	1.18	1.05	1.2	BGI_novel_G000900	BGI_novel_T003445	Novel_gene	1	815803	828057	scaffold_17	-	12255	2091	0.230897	0.160364	0.219861	-0.012394	0.38684	0.949509	0.116971	0.216189	0.50619	0.360262	0.0864554	0.0489984	zf-C2H2	K09228//KRAB domain-containing zinc finger protein			-	-
BGI_novel_G000901	1.6	1.78	1.25	1.17	2.88	2.7	2.05	1.18	0.75	2.22	1.68	1.33	BGI_novel_G000901	BGI_novel_T003446	Novel_gene	1	878298	881783	scaffold_17	+	3486	553	0.544982	0.0483681	0.0516773	-0.223898	0.228352	0.482845	-0.371916	0.0848993	0.168233	0.396964	0.242764	0.196721		K22534//PR domain zinc finger protein 5;K09228//KRAB domain-containing zinc finger protein			-	-
BGI_novel_G000902	2.32	1.99	1.88	2.34	3.05	2.29	2.23	2.33	2.02	2.06	1.83	2.78	BGI_novel_G000902	BGI_novel_T003447	Novel_gene	1	882975	884029	scaffold_17	.	1055	1055	0.314369	0.0655523	0.0737081	0.07997	0.292569	0.661306	-0.207071	0.110156	0.226846	0.0273278	0.617996	0.877937	zf-C2H2	K22534//PR domain zinc finger protein 5		GO:0044424//intracellular part;GO:0005623//cell;GO:0043226//organelle;GO:0005634//nucleus;GO:0043229//intracellular organelle;GO:0043231//intracellular membrane-bounded organelle;GO:0044464//cell part;GO:0005622//intracellular;GO:0043227//membrane-bounded organelle;GO:1901363//heterocyclic compound binding;GO:0097159//organic cyclic compound binding;GO:0005488//binding;GO:0003676//nucleic acid bi…	-	-
BGI_novel_G000903	2.45	2.36	1.88	2.02	2.57	2.18	1.83	1.75	1.98	1.88	1.31	1.93	BGI_novel_G000903	BGI_novel_T003448	Novel_gene	1	910444	928523	scaffold_17	-	18080	1660	0.0179598	0.447174	0.897777	-0.272709	0.0392749	0.062839	-0.410769	0.0039772	0.00570676	-0.1201	0.416814	0.440885	zf-C2H2	K09228//KRAB domain-containing zinc finger protein			-	-
BGI_novel_G000904	3.7	4.21	3.16	2.91	3.7	5.17	3.28	3.41	1.69	2.9	2.71	3.25	BGI_novel_G000904	BGI_novel_T003449	Novel_gene	1	929130	930961	scaffold_17	-	1832	407	0.0813753	0.388319	0.729833	-0.420859	0.0597641	0.100592	-0.404237	0.0547009	0.102353	0.0979968	0.552102	0.715821		K09228//KRAB domain-containing zinc finger protein;K22534//PR domain zinc finger protein 5			-	-
BGI_novel_G000905	1.47	1.36	1.08	1.1	1.15	1.95	1.15	1.66	0.74	2.28	1.37	1.77	BGI_novel_G000905	BGI_novel_T003450	Novel_gene	1	931299	933517	scaffold_17	+	2219	628	0.101711	0.391743	0.739545	-0.153257	0.282384	0.630737	0.362834	0.0969432	0.19553	0.617801	0.0654126	0.0344476		K09228//KRAB domain-containing zinc finger protein;K22534//PR domain zinc finger protein 5			-	-
BGI_novel_G000906	0.92	1.85	1.46	1.52	1.91	1.79	0.69	1.67	0.69	1.17	1.43	1.14	BGI_novel_G000906	BGI_novel_T003451	Novel_gene	1	979914	981034	scaffold_17	-	1121	505	0.299589	0.230494	0.352125	-0.499095	0.097618	0.175833	-0.477658	0.0757619	0.147471	0.321026	0.388694	0.395246		K22534//PR domain zinc finger protein 5;K09228//KRAB domain-containing zinc finger protein			-	-
BGI_novel_G000907	4.2	0.6	2.21	6.41	10.45	4.1	4.7	1.75	0	1.29	1.18	2.73	BGI_novel_G000907	BGI_novel_T003457	Novel_gene	1	1076702	1080648	scaffold_17	+	3947	598	1.59651	6.94657e-18	1.53952e-18	-0.106378	0.292758	0.662011	-2.02146	4.9792e-25	2.27729e-25	-0.318573	0.263808	0.220711		K01408//insulysin [EC:3.4.24.56]+ko05010//Alzheimer's disease			-	-
BGI_novel_G000908	8.73	10.78	8.94	7.83	8.35	13.35	9.92	11.45	8.54	12.55	11.87	12.34	BGI_novel_G000908	BGI_novel_T003458	Novel_gene	1	1077096	1080648	scaffold_17	+	3553	593	0.046669	0.374538	0.693086	0.0571099	0.281388	0.627495	0.321848	0.00250654	0.00348227	0.311407	0.0119556	0.00450982		K01408//insulysin [EC:3.4.24.56]+ko05010//Alzheimer's disease			-	-
BGI_novel_G000909	0.4	0.39	0.19	0.79	0	0.82	1.36	1.01	0.99	1.77	1.1	0.38	BGI_novel_G000909	BGI_novel_T003459	Novel_gene	1	1080800	1081131	scaffold_17	.	332	332	0.682485	0.253953	0.400215	1.75314	0.00673558	0.00907914	1.04312	0.04442	0.0808029	-0.0275341	0.64705	0.955626		K09533//DnaJ homolog subfamily C member 13;K00815//tyrosine aminotransferase [EC:2.6.1.5]+ko01230//Biosynthesis of amino acids+ko00400//Phenylalanine, tyrosine and tryptophan biosynthesis+ko00360//Phenylalanine metabolism+ko00130//Ubiquinone and other terpenoid-quinone biosynthesis+ko00350//Tyrosine metabolism+ko01100//Metabolic pathways+ko00270//Cysteine and methionine metabolism;K20493//leucine…			-	-
BGI_novel_G000910	9.65	9.05	8.53	13.63	16.58	15.13	12.49	13.14	5.86	9.53	13.34	14.91	BGI_novel_G000910	BGI_novel_T003460	Novel_gene	1	1083375	1087671	scaffold_17	+	4297	362	0.734643	8.1277e-07	3.62714e-07	0.187296	0.12643	0.236754	-0.25602	0.0300478	0.0524043	0.291327	0.0794512	0.044077		K01408//insulysin [EC:3.4.24.56]+ko05010//Alzheimer's disease			-	-
BGI_novel_G000911	5.21	4.82	6.44	5.83	6.32	6.79	7.18	6.22	6.11	9.1	8.25	9.77	BGI_novel_G000911	BGI_novel_T003461	Novel_gene	1	1093498	1094382	scaffold_17	+	885	292	0.194516	0.25666	0.406404	0.212898	0.179855	0.360581	0.522699	0.00729086	0.0109614	0.504317	0.0305413	0.0135345		K01408//insulysin [EC:3.4.24.56]+ko05010//Alzheimer's disease			-	-
BGI_novel_G000912	9.27	13.96	6.45	7.78	12.07	13.04	7.7	8.7	6.53	7.15	6.73	7.77	BGI_novel_G000912	BGI_novel_T003462	Novel_gene	1	1424815	1431385	scaffold_17	-	6571	4420	0.150776	0.000198979	0.000118118	-0.373892	4.44744e-18	2.27194e-18	-0.606978	1.23519e-46	3.81242e-47	-0.0823096	0.118906	0.0733309		K10848//DNA excision repair protein ERCC-4 [EC:3.1.-.-]+ko03420//Nucleotide excision repair+ko03460//Fanconi anemia pathway;K08115//chondroitin sulfate proteoglycan 4;K08796//BR serine/threonine kinase [EC:2.7.11.1];K22792//			-	-
BGI_novel_G000913	0.8	2.39	1.6	0.22	0.95	0.71	2.6	3.13	1.72	1.6	1.91	2.2	BGI_novel_G000913	BGI_novel_T003472	Novel_gene	1	92732	93824	scaffold_170	.	1093	1093	-1.34398	6.05966e-07	2.666e-07	0.630887	0.000571628	0.000647117	1.59758	1.62916e-10	1.22551e-10	-0.377287	0.0614546	0.0318425		K01273//membrane dipeptidase [EC:3.4.13.19];K13506//glycerol-3-phosphate O-acyltransferase 3/4 [EC:2.3.1.15]+ko00564//Glycerophospholipid metabolism+ko00561//Glycerolipid metabolism+ko01100//Metabolic pathways;K04958//inositol 1,4,5-triphosphate receptor type 1+ko04022//cGMP-PKG signaling pathway+ko04020//Calcium signaling pathway+ko04140//Autophagy - animal+ko04730//Long-term depression+ko04210/…			-	-
BGI_novel_G000915	2.56	1.76	1.77	3.21	2.72	2.35	0.97	0.91	0.26	0.77	1.44	1.1	BGI_novel_G000915	BGI_novel_T003474	Novel_gene	1	163037	164130	scaffold_170	+	1094	469	0.445609	0.0871827	0.104011	-1.5151	7.74815e-05	7.92225e-05	-1.31167	3.08527e-05	3.36393e-05	0.649032	0.194774	0.142864	HMG	K11757//protein polybromo-1+ko05225//Hepatocellular carcinoma			-	-
[truncated: 17,146 more rows]

## Sheet: genes with TPM value
gene_id	transcript_id(s)	DBMA1_TPM	DBMA2_TPM	DBMA3_TPM	DBMB1_TPM	DBMB2_TPM	DBMB3_TPM	DBMC1_TPM	DBMC2_TPM	DBMC3_TPM	DBMD1_TPM	DBMD2_TPM	DBMD3_TPM
[truncated: 18,042 more rows]
