# Supplementary material for: A Novel Reference for Bt-Resistance Mechanism in Plutella xylostella Based on Analysis of the Midgut Transcriptomes
Source: Insects. 2021 Dec 7;12(12):1091. doi: 10.3390/insects12121091 (PMC8708430; doi:10.3390/insects12121091)
Supplement: Supplementary file 1 [file insects-12-01091-s001.zip › Table S2.xlsx]

## Sheet: Bt resistance
Cadherin				Aminopeptidase N/P				Alkaline phosphatase				ABC transporter				Trypsin				Glycolipid				Heat-shock proteins
DBMA/DBMC	DBMA/DBMB	DBMC/DBMD		DBMA/DBMC	DBMA/DBMB	DBMC/DBMD		DBMA/DBMC	DBMA/DBMB	DBMC/DBMD		DBMA/DBMC	DBMA/DBMB	DBMC/DBMD		DBMA/DBMC	DBMA/DBMB	DBMC/DBMD		DBMA/DBMC	DBMA/DBMB	DBMC/DBMD		DBMA/DBMC	DBMA/DBMB	DBMC/DBMD
Px000617				Px001705	Px001705							Px000087	Px002158			Px000771	Px001804	Px002586						Px001047	Px004105
Px002582				Px001712	Px002987							Px001174	Px008256			Px001444	Px002440							Px004105	Px007715
Px006029				Px002987	Px003755							Px002158	Px016677			Px001804	Px002441							Px005794	Px009079
Px006584				Px003754	Px011796							Px004198				Px002441	Px002442							Px012965	Px010238
Px016747				Px003755								Px004981				Px002586	Px002586							Px015010	Px013314
				Px005724								Px004982				Px002587	Px005554								Px016826
				Px006178								Px006298				Px002589	Px006069
				Px006405								Px007950				Px002590	Px007599
				Px010493								Px008256				Px002861	Px007600
				Px010543								Px013614				Px002864	Px007618
				Px011796								Px016407				Px002866	Px007900
				Px013243								Px016677				Px003545	Px007901
				Px015202								Px016678				Px004227	Px009284
				Px015468								Px017838				Px005242	Px009286
																Px005244	Px009287
																Px006069	Px009870
																Px007598	Px011886
																Px007616	Px013377
																Px007617	Px014534
																Px007618	Px016054
																Px007619	Px016055
																Px007620	Px017515
																Px007757
																Px007900
																Px007931
																Px008830
																Px009284
																Px009286
																Px009565
																Px009566
																Px009568
																Px009569
																Px009637
																Px009639
																Px010855
																Px010973
																Px010975
																Px011886
																Px011887
																Px011888
																Px012048
																Px012570
																Px013146
																Px013376
																Px013377
																Px014882
																Px015275
																Px016051
																Px016054
																Px016055
																Px016057
																Px016175
																Px017492
																Px017515
																Px018074

## Sheet: Insecticide targets and insecti
Cytochrome P450 (P450s)				Carboxylesterase (CarEs)				Glutathione S-transferase (GSTs)				Acetylcholinesterase				Nicotinic acetylcholine receptor				GABA receptor				Glutamate receptor				G-protein coupled receptor				Ryanodine receptor				Sodium channel				Chloride channel
DBMA/DBMC	DBMA/DBMB	DBMC/DBMD		DBMA/DBMC	DBMA/DBMB	DBMC/DBMD		DBMA/DBMC	DBMA/DBMB	DBMC/DBMD		DBMA/DBMC	DBMA/DBMB	DBMC/DBMD		DBMA/DBMC	DBMA/DBMB	DBMC/DBMD		DBMA/DBMC	DBMA/DBMB	DBMC/DBMD		DBMA/DBMC	DBMA/DBMB	DBMC/DBMD		DBMA/DBMC	DBMA/DBMB	DBMC/DBMD		DBMA/DBMC	DBMA/DBMB	DBMC/DBMD		DBMA/DBMC	DBMA/DBMB	DBMC/DBMD		DBMA/DBMC	DBMA/DBMB	DBMC/DBMD
Px000631	Px005900	Px002723		Px003389				Px006287	Px006106	Px000790		Px009940	Px000089											Px000178	Px011382			Px001908				Px007169				Px011843	Px011843			Px010229
Px000834	Px005901	Px007338		Px005687				Px007118	Px006287			Px017996												Px001166				Px002320
Px000924	Px005902	Px014982		Px011683				Px009257	Px015631															Px001614				Px014600
Px002082	Px013454			Px012289				Px015631																Px002186
Px004951	Px014216																							Px002356
Px005900	Px014217																							Px002357
Px005901	Px017253																							Px010770
Px005902																								Px011382
Px006053																								Px011383
Px006839																								Px016266
Px007099
Px007338
Px007339
Px008489
Px013454
Px013958
Px014216
Px014217
Px014651
Px014978
Px014981
Px014982
Px015762
Px016134

## Sheet: Immune-related genes
Serpin protease				Serpin protease inhibitor
DBMA/DBMC	DBMA/DBMB	DBMC/DBMD		DBMA/DBMC	DBMA/DBMB	DBMC/DBMD
				Px003822
